# Supplementary material for: Expanded non-invasive prenatal testing offers better detection of fetal copy number variations but not chromosomal aneuploidies
Source: PLoS One. 2025 Jan 24;20(1):e0312184. doi: 10.1371/journal.pone.0312184 (PMC11759987; doi:10.1371/journal.pone.0312184)
Supplement: S1 Dataset — (XLS) [file pone.0312184.s001.xls]

## Sheet: NIPT
Number	Test	Gestational Age(week)	Higher Education	Height	Weight	Gravidity	Parity	Hospital for blood draw	Clinical indications	NIPT results	Confirmatory invasive testing	Confirmatory invasive testing results	Pregnancy Outcomes	Neonatal Examination	UniMap_rds
Mean	NA	20.3972	NA	161.237	61.1391	2.26158	0.636733	NA	NA	NA	NA	NA	NA	NA	2.46307e+06
SD	NA	5.0084	NA	4.80151	11.1527	1.23186	0.644346	NA	NA	NA	NA	NA	NA	NA	230553
Median	NA	21	NA	160	60	2	1	NA	NA	NA	NA	NA	NA	NA	2492551
Minimum	NA	11	NA	140	34	0	0	NA	NA	NA	NA	NA	NA	NA	1503122
Maximum	NA	31	NA	177	146	10	4	NA	NA	NA	NA	NA	NA	NA	2792221
1	NIPT	12	Yes	172	53.5	3	1	Partner hospital-4	Routine screening	Low-Risk	No	None	Live Birth	Normal	1940655
2	NIPT	12	Yes	153	51.4	1	0	Prenatal diagnosis center	Routine screening	Low-Risk	No	None	Live Birth	Normal	2722978
3	NIPT	12	Yes	155	63.2	2	1	Partner hospital-1	Routine screening	Low-Risk	No	None	Live Birth	Normal	2322615
4	NIPT	12	No	162	75	4	1	Prenatal diagnosis center	Routine screening	Low-Risk	No	None	Live Birth	Normal	2218926
5	NIPT	12	Yes	160	46	1	0	Prenatal diagnosis center	Routine screening	Low-Risk	No	None	Live Birth	Normal	2646364
6	NIPT	12	Yes	158	83.6	2	1	Prenatal diagnosis center	Routine screening	Low-Risk	No	None	Live Birth	Normal	2731131
7	NIPT	12	No	163	54	3	2	Prenatal diagnosis center	Twin pregnancy	Low-Risk	No	None	Live Birth	Normal	2532076
8	NIPT	12	No	155	57.9	3	2	Partner hospital-1	AMA	Low-Risk	No	None	Live Birth	Normal	2089001
9	NIPT	15	Yes	153	51.5	1	0	Partner hospital-1	AMSS	45,X	Yes	45,X	TOP	NA	2153900
10	NIPT	12	Yes	150	51.8	3	1	Partner hospital-1	Routine screening	Low-Risk	No	None	Live Birth	Normal	2506466
11	NIPT	12	Yes	160	73.9	4	1	Prenatal diagnosis center	Routine screening	Low-Risk	No	None	Live Birth	Normal	2091949
12	NIPT	12	Yes	160	59	5	1	Prenatal diagnosis center	Routine screening	Low-Risk	No	None	Live Birth	Normal	1865804
13	NIPT	12	No	160	59.3	1	0	Prenatal diagnosis center	AMA	Low-Risk	No	None	Live Birth	Normal	2331938
14	NIPT	15	No	160	60	1	0	Prenatal diagnosis center	AMA	Low-Risk	No	None	Live Birth	Normal	2716310
15	NIPT	15	No	158	50.9	3	1	Partner hospital-3	AMA	Low-Risk	No	None	Live Birth	Normal	2377178
16	NIPT	15	Yes	160	80	2	1	Partner hospital-3	AMA	Low-Risk	No	None	Live Birth	Normal	2374238
17	NIPT	15	No	159	103.1	2	1	Partner hospital-3	AMA	Low-Risk	No	None	Live Birth	Normal	2395992
18	NIPT	12	Yes	163	68.1	1	0	Partner hospital-1	Routine screening	Low-Risk	No	None	Live Birth	Normal	1800375
19	NIPT	12	No	170	51.5	2	0	Prenatal diagnosis center	Routine screening	Low-Risk	No	None	Live Birth	Normal	2292423
20	NIPT	15	No	159	60	3	1	Partner hospital-4	AMSS	Low-Risk	No	None	Live Birth	Normal	2490146
21	NIPT	15	No	160	55	1	0	Partner hospital-1	Twin pregnancy	Low-Risk	No	None	Live Birth	Normal	2374266
22	NIPT	15	No	156	45.1	1	0	Partner hospital-1	AMA	Low-Risk	No	None	Live Birth	Normal	2478038
23	NIPT	12	Yes	158	50.7	2	0	Partner hospital-5	Routine screening	Low-Risk	No	None	Live Birth	Normal	2476011
24	NIPT	12	Yes	160	58.3	1	0	Partner hospital-1	Routine screening	Low-Risk	No	None	Live Birth	Normal	2089894
25	NIPT	12	Yes	162	75	3	2	Partner hospital-1	Routine screening	Low-Risk	No	None	Live Birth	Normal	2510586
26	NIPT	15	No	165	73	1	0	Partner hospital-2	AMSS	Low-Risk	No	None	Live Birth	Normal	2215615
27	NIPT	15	Yes	160	52	3	0	Partner hospital-1	Routine screening	Low-Risk	No	None	Live Birth	Normal	2655499
28	NIPT	15	No	163	43	1	0	Partner hospital-1	AMA	Low-Risk	No	None	Live Birth	Normal	2781778
29	NIPT	12	Yes	163	60	1	0	Partner hospital-6	Routine screening	Low-Risk	No	None	Live Birth	Normal	2554889
30	NIPT	15	Yes	160	62.6	1	0	Partner hospital-5	Routine screening	Low-Risk	No	None	Live Birth	Normal	2018413
31	NIPT	15	Yes	162	60	3	1	Prenatal diagnosis center	Routine screening	Low-Risk	No	None	Live Birth	Normal	2704410
32	NIPT	15	Yes	164	59.7	2	1	Prenatal diagnosis center	Routine screening	Low-Risk	No	None	Live Birth	Normal	2784007
33	NIPT	15	Yes	163	58.9	3	1	Partner hospital-3	Routine screening	Low-Risk	No	None	Live Birth	Normal	2658995
34	NIPT	15	Yes	150	38	2	1	Partner hospital-3	Routine screening	Low-Risk	No	None	Live Birth	Normal	2726267
35	NIPT	15	Yes	168	40	1	0	Partner hospital-1	Routine screening	Low-Risk	No	None	Live Birth	Normal	2313743
36	NIPT	15	No	162	56	6	3	Partner hospital-3	AMSS	Low-Risk	No	None	Live Birth	Normal	2615270
37	NIPT	15	No	164	62.6	3	2	Partner hospital-3	AMSS	Low-Risk	No	None	Live Birth	Normal	2405364
38	NIPT	15	No	165	67	1	0	Partner hospital-1	UA	Low-Risk	No	None	Live Birth	Normal	2482755
39	NIPT	15	No	160	72	4	1	Partner hospital-1	AMA	Low-Risk	No	None	Live Birth	Normal	2652405
40	NIPT	15	No	165	49	1	0	Partner hospital-1	AMA	Low-Risk	No	None	Live Birth	Normal	2531543
41	NIPT	15	Yes	158	50	1	0	Partner hospital-1	Routine screening	Low-Risk	No	None	Live Birth	Normal	2735454
42	NIPT	15	Yes	167	60	1	0	Partner hospital-1	Routine screening	Low-Risk	No	None	Live Birth	Normal	2271687
43	NIPT	15	Yes	157	67	2	0	Prenatal diagnosis center	Routine screening	Low-Risk	No	None	Live Birth	Normal	2594842
44	NIPT	15	No	158	67	2	1	Prenatal diagnosis center	Routine screening	Low-Risk	No	None	Live Birth	Normal	2350238
45	NIPT	15	No	160	55	3	2	Partner hospital-1	Routine screening	Low-Risk	No	None	Live Birth	Normal	2574189
46	NIPT	15	Yes	160	59.5	3	1	Partner hospital-5	AMA	Low-Risk	No	None	Live Birth	Normal	2005581
47	NIPT	15	No	160	45	3	1	Prenatal diagnosis center	Routine screening	Low-Risk	No	None	Live Birth	Normal	2627320
48	NIPT	15	No	158	60	2	0	Partner hospital-1	AMA	Low-Risk	No	None	Live Birth	Normal	2558229
49	NIPT	20	No	168	79.6	2	1	Partner hospital-1	Routine screening	Low-Risk	No	None	Live Birth	Normal	2790692
50	NIPT	20	No	170	60	2	1	Partner hospital-1	Routine screening	Low-Risk	No	None	Live Birth	Normal	2257647
51	NIPT	20	No	160	50	4	1	Partner hospital-2	AMA	Low-Risk	No	None	Live Birth	Normal	2642627
52	NIPT	12	Yes	162	67	2	1	Prenatal diagnosis center	Routine screening	Low-Risk	No	None	Live Birth	Normal	2733857
53	NIPT	15	Yes	162	68.5	2	1	Partner hospital-1	Routine screening	Low-Risk	No	None	Live Birth	Normal	2498533
54	NIPT	15	No	159	48.5	4	1	Prenatal diagnosis center	Routine screening	Low-Risk	No	None	Live Birth	Normal	1914922
55	NIPT	15	No	155	47.5	1	0	Partner hospital-6	AMA	Low-Risk	No	None	Live Birth	Normal	2532327
56	NIPT	15	Yes	150	58	3	2	Partner hospital-6	Routine screening	Low-Risk	No	None	Live Birth	Normal	2370814
57	NIPT	15	No	158	55	2	0	Partner hospital-1	Routine screening	Low-Risk	No	None	Live Birth	Normal	2036307
58	NIPT	15	Yes	158	40	3	1	Partner hospital-3	AMA	Low-Risk	No	None	Live Birth	Normal	2724849
59	NIPT	15	No	150	60	4	1	Partner hospital-2	AMA	Low-Risk	No	None	Live Birth	Normal	2601852
60	NIPT	15	No	150	55	4	1	Partner hospital-1	AMA	Low-Risk	No	None	Live Birth	Normal	2632615
61	NIPT	20	No	170	80	2	1	Prenatal diagnosis center	AMA	Low-Risk	No	None	Live Birth	Normal	2532152
62	NIPT	20	No	160	51	2	1	Prenatal diagnosis center	Routine screening	Low-Risk	No	None	Live Birth	Normal	2623880
63	NIPT	20	No	165	56.2	1	0	Partner hospital-5	AMSS	Low-Risk	No	None	Live Birth	Normal	2646696
64	NIPT	20	No	160	42	1	0	Prenatal diagnosis center	AMSS	Low-Risk	No	None	Live Birth	Normal	1968162
65	NIPT	20	Yes	159	67	2	0	Partner hospital-1	Routine screening	Low-Risk	No	None	Live Birth	Normal	2213838
66	NIPT	20	Yes	160	62	3	1	Partner hospital-1	Routine screening	Low-Risk	No	None	Live Birth	Normal	1742629
67	NIPT	20	Yes	152	52	2	1	Prenatal diagnosis center	Routine screening	Low-Risk	No	None	Live Birth	Normal	1778729
68	NIPT	20	Yes	162	51	2	0	Partner hospital-1	AMA	Low-Risk	No	None	Live Birth	Normal	2518920
69	NIPT	20	No	158	49.1	2	0	Prenatal diagnosis center	AMA	Low-Risk	No	None	Live Birth	Normal	2134706
70	NIPT	15	Yes	160	56	1	0	Partner hospital-5	AMSS	Low-Risk	No	None	Live Birth	Normal	2629929
71	NIPT	15	No	162	59	5	0	Partner hospital-1	AMSS	Low-Risk	No	None	Live Birth	Normal	2435630
72	NIPT	15	Yes	164	69	1	0	Partner hospital-6	Routine screening	Low-Risk	No	None	Live Birth	Normal	2785777
73	NIPT	15	Yes	166	50	2	1	Partner hospital-3	Routine screening	Low-Risk	No	None	Live Birth	Normal	2449324
74	NIPT	15	Yes	170	50	3	0	Partner hospital-2	Routine screening	Low-Risk	No	None	Live Birth	Normal	2345958
75	NIPT	15	Yes	155	53	1	0	Partner hospital-1	Routine screening	Low-Risk	No	None	Live Birth	Normal	2262677
76	NIPT	20	Yes	160	46.5	4	1	Prenatal diagnosis center	Routine screening	Low-Risk	No	None	Live Birth	Normal	2566112
77	NIPT	20	No	158	60	1	0	Prenatal diagnosis center	Routine screening	Low-Risk	No	None	Live Birth	Normal	2009519
78	NIPT	15	No	160	75	1	0	Partner hospital-2	AMSS	Low-Risk	No	None	Live Birth	Normal	2089863
79	NIPT	15	No	170	45	3	1	Prenatal diagnosis center	IVF	Low-Risk	No	None	Live Birth	Normal	2656737
80	NIPT	20	No	168	60	2	0	Prenatal diagnosis center	IVF	Low-Risk	No	None	Live Birth	Normal	2404570
81	NIPT	20	No	155	78.9	1	0	Prenatal diagnosis center	IVF	Low-Risk	No	None	Live Birth	Normal	2341651
82	NIPT	20	No	158	50.3	1	0	Partner hospital-2	AMSS	Low-Risk	No	None	Live Birth	Normal	2662686
83	NIPT	20	No	158	70.2	2	0	Partner hospital-6	AMSS	Low-Risk	No	None	Live Birth	Normal	2500028
84	NIPT	20	No	170	69	1	0	Partner hospital-2	AMA	Low-Risk	No	None	Live Birth	Normal	1982632
85	NIPT	15	No	150	55	2	1	Prenatal diagnosis center	Routine screening	Low-Risk	No	None	Live Birth	Normal	2280409
86	NIPT	15	Yes	165	65	1	0	Prenatal diagnosis center	Twin pregnancy	Low-Risk	No	None	Live Birth	Normal	1853878
87	NIPT	15	No	160	58	1	0	Prenatal diagnosis center	IVF	Low-Risk	No	None	Live Birth	Normal	2597498
88	NIPT	16	No	163	65	3	2	Prenatal diagnosis center	IVF	Low-Risk	No	None	Live Birth	Normal	2591730
89	NIPT	16	No	162	59	2	1	Partner hospital-3	UA	Low-Risk	No	None	Live Birth	Normal	1617380
90	NIPT	20	No	170	55	2	1	Partner hospital-2	Routine screening	Low-Risk	No	None	Live Birth	Normal	2697952
91	NIPT	20	Yes	160	52	1	0	Partner hospital-1	AMSS	Low-Risk	No	None	Live Birth	Normal	2768923
92	NIPT	20	Yes	157	55	4	1	Partner hospital-5	AMSS	Low-Risk	No	None	Live Birth	Normal	2395767
93	NIPT	20	No	158	55.3	4	1	Partner hospital-2	AMSS	Low-Risk	No	None	Live Birth	Normal	2228743
94	NIPT	20	No	158	60	3	1	Partner hospital-1	Routine screening	Low-Risk	No	None	Live Birth	Normal	2432495
95	NIPT	22	Yes	165	48.3	3	2	Partner hospital-4	AMSS	Low-Risk	No	None	Live Birth	Normal	2067001
96	NIPT	20	No	167	57	1	0	Prenatal diagnosis center	Routine screening	Low-Risk	No	None	Live Birth	Normal	2224691
97	NIPT	20	No	164	59.3	1	0	Partner hospital-1	AMA	Low-Risk	No	None	Live Birth	Normal	1547445
98	NIPT	20	No	165	68	3	1	Partner hospital-5	AMSS	Low-Risk	No	None	Live Birth	Normal	2782273
99	NIPT	20	No	165	48	1	0	Prenatal diagnosis center	Twin pregnancy	Low-Risk	No	None	Live Birth	Normal	2572341
100	NIPT	20	No	168	52.5	1	0	Prenatal diagnosis center	AMA	Low-Risk	No	None	Live Birth	Normal	2638316
101	NIPT	20	No	165	49	2	2	Prenatal diagnosis center	AMA	Low-Risk	No	None	Live Birth	Normal	2308126
102	NIPT	20	No	166	57.5	3	2	Partner hospital-1	Routine screening	Low-Risk	No	None	Live Birth	Normal	2263932
103	NIPT	20	No	158	63	2	0	Partner hospital-1	Routine screening	Low-Risk	No	None	Live Birth	Normal	2114310
104	NIPT	20	No	165	53	3	1	Partner hospital-4	Routine screening	Low-Risk	No	None	Live Birth	Normal	2588164
105	NIPT	22	No	165	45.5	4	1	Prenatal diagnosis center	Routine screening	Low-Risk	No	None	Live Birth	Normal	2723360
106	NIPT	22	Yes	157	51	1	1	Partner hospital-4	AMA	Low-Risk	No	None	Live Birth	Normal	2658339
107	NIPT	20	Yes	156	61	4	2	Prenatal diagnosis center	AMSS	Low-Risk	No	None	Live Birth	Normal	2341078
108	NIPT	22	No	156	53.7	2	1	Prenatal diagnosis center	AMSS	Low-Risk	No	None	Live Birth	Normal	2360440
109	NIPT	22	Yes	169	90	2	1	Prenatal diagnosis center	Routine screening	Low-Risk	No	None	Live Birth	Normal	2623917
110	NIPT	22	No	165	58	2	1	Partner hospital-2	AMA	Low-Risk	No	None	Live Birth	Normal	2781949
111	NIPT	22	No	168	60	2	0	Partner hospital-2	AMA	Low-Risk	No	None	Live Birth	Normal	2284870
112	NIPT	20	Yes	164	44.7	1	0	Partner hospital-5	UA	Low-Risk	No	None	Live Birth	Normal	2160647
113	NIPT	22	Yes	166	45	4	1	Partner hospital-1	AMSS	Low-Risk	No	None	Live Birth	Normal	2134129
114	NIPT	22	No	159	45	1	0	Prenatal diagnosis center	AMSS	Low-Risk	No	None	Live Birth	Normal	2288120
115	NIPT	22	Yes	158	62	2	1	Prenatal diagnosis center	IVF	Low-Risk	No	None	Live Birth	Normal	2525446
116	NIPT	22	Yes	159	58	2	1	Partner hospital-1	AMA	Low-Risk	No	None	Live Birth	Normal	2627294
117	NIPT	22	No	170	55.8	1	0	Prenatal diagnosis center	AMA	Low-Risk	No	None	Live Birth	Normal	2472810
118	NIPT	20	No	157	64.5	2	1	Partner hospital-1	Twin pregnancy	Low-Risk	No	None	Live Birth	Normal	2472833
119	NIPT	25	No	163	61	1	0	Partner hospital-1	Routine screening	Low-Risk	No	None	Live Birth	Normal	2694744
120	NIPT	25	No	163	45	4	2	Partner hospital-1	AMA	Low-Risk	No	None	Live Birth	Normal	2568872
121	NIPT	25	No	165	48	2	1	Partner hospital-2	AMA	Low-Risk	No	None	Live Birth	Normal	2464623
122	NIPT	22	No	162	60.5	4	1	Prenatal diagnosis center	IVF	Low-Risk	No	None	Live Birth	Normal	2529408
123	NIPT	22	Yes	170	75	1	0	Partner hospital-2	AMSS	Low-Risk	No	None	Live Birth	Normal	2773813
124	NIPT	25	No	165	57	4	1	Partner hospital-2	AMA	Low-Risk	No	None	Live Birth	Normal	2640120
125	NIPT	25	Yes	165	58	1	0	Partner hospital-2	AMSS	47,XXY	Yes	46,XN	Live Birth	Normal	2598804
126	NIPT	25	No	158	55	1	0	Partner hospital-1	AMSS	Low-Risk	No	None	Live Birth	Normal	2657510
127	NIPT	25	Yes	168	80.3	3	1	Prenatal diagnosis center	AMSS	Low-Risk	No	None	Live Birth	Normal	2439126
128	NIPT	27	Yes	158	59	1	0	Partner hospital-4	UA	Low-Risk	No	None	Live Birth	Normal	2791857
129	NIPT	27	Yes	163	70	3	1	Partner hospital-2	AMA	Low-Risk	No	None	Live Birth	Normal	2456243
130	NIPT	27	No	150	52.5	2	0	Partner hospital-1	Routine screening	Low-Risk	No	None	Live Birth	Normal	2588649
131	NIPT	27	Yes	167	50	2	1	Partner hospital-4	AMSS	Low-Risk	No	None	Live Birth	Normal	2358405
132	NIPT	27	Yes	163	53.2	2	0	Partner hospital-6	PFA	Low-Risk	No	None	Live Birth	Normal	2284474
133	NIPT	27	No	166	49.8	3	1	Prenatal diagnosis center	Routine screening	Low-Risk	No	None	Live Birth	Normal	2323164
134	NIPT	12	No	156	66	1	0	Partner hospital-1	Routine screening	Low-Risk	No	None	Live Birth	Normal	2377514
135	NIPT	12	No	158	40	2	0	Prenatal diagnosis center	AMA	Low-Risk	No	None	Live Birth	Normal	2578447
136	NIPT	12	No	156	55	4	1	Partner hospital-5	Routine screening	Low-Risk	No	None	Live Birth	Normal	2770932
137	NIPT	12	Yes	153	58.5	3	1	Partner hospital-2	Routine screening	Low-Risk	No	None	Live Birth	Normal	2318632
138	NIPT	12	No	165	59	1	0	Partner hospital-1	AMA	Low-Risk	No	None	Live Birth	Normal	2678240
139	NIPT	12	No	160	69.5	4	1	Partner hospital-1	Routine screening	Low-Risk	No	None	Live Birth	Normal	2650412
140	NIPT	12	Yes	163	44.7	2	1	Partner hospital-4	IVF	Low-Risk	No	None	Live Birth	Normal	2017817
141	NIPT	12	No	153	48.8	2	1	Partner hospital-1	Twin pregnancy	Low-Risk	No	None	Live Birth	Normal	2547721
142	NIPT	12	No	163	47	2	1	Partner hospital-6	Routine screening	Low-Risk	No	None	Live Birth	Normal	2186003
143	NIPT	12	No	164	56	1	0	Partner hospital-1	AMA	Low-Risk	No	None	Live Birth	Normal	2562818
144	NIPT	12	No	170	49.3	2	1	Partner hospital-4	AMSS	Low-Risk	No	None	Live Birth	Normal	2076727
145	NIPT	12	No	158	54	3	1	Prenatal diagnosis center	Twin pregnancy	Low-Risk	No	None	Live Birth	Normal	2445001
146	NIPT	12	No	155	58	1	0	Prenatal diagnosis center	Routine screening	Low-Risk	No	None	Live Birth	Normal	2410408
147	NIPT	12	No	163	76	4	1	Prenatal diagnosis center	Routine screening	Low-Risk	No	None	Live Birth	Normal	2686787
148	NIPT	12	No	165	54.5	2	0	Partner hospital-2	AMA	Low-Risk	No	None	Live Birth	Normal	1960023
149	NIPT	12	No	170	61.5	2	1	Prenatal diagnosis center	AMA	Low-Risk	No	None	Live Birth	Normal	2124257
150	NIPT	16	No	155	64	2	0	Partner hospital-4	AMA	Low-Risk	No	None	Live Birth	Normal	2205344
151	NIPT	16	No	165	75.5	1	0	Partner hospital-2	AMA	Low-Risk	No	None	Live Birth	Normal	2322382
152	NIPT	16	No	165	54	1	0	Partner hospital-3	AMA	Low-Risk	No	None	Live Birth	Normal	2295452
153	NIPT	12	No	165	49	3	1	Partner hospital-4	AMSS	Low-Risk	No	None	Live Birth	Normal	2344199
154	NIPT	12	No	155	50.4	1	0	Partner hospital-1	Routine screening	Low-Risk	No	None	Live Birth	Normal	2762266
155	NIPT	12	No	150	55	3	2	Partner hospital-1	AMA	Low-Risk	No	None	Live Birth	Normal	2242324
156	NIPT	12	No	163	52	2	0	Partner hospital-1	AMA	Low-Risk	No	None	Live Birth	Normal	2232041
157	NIPT	16	Yes	162	77.5	1	0	Partner hospital-2	AMA	Low-Risk	No	None	Live Birth	Normal	2620929
158	NIPT	16	Yes	165	63	4	1	Partner hospital-5	AMA	Low-Risk	No	None	Live Birth	Normal	2359639
159	NIPT	16	Yes	160	61	4	0	Partner hospital-1	AMA	Low-Risk	No	None	Live Birth	Normal	2682046
160	NIPT	16	No	167	55	5	1	Partner hospital-2	AMA	Low-Risk	No	None	Live Birth	Normal	2559005
161	NIPT	16	No	163	48	2	1	Prenatal diagnosis center	AMA	Low-Risk	No	None	Live Birth	Normal	1504871
162	NIPT	16	No	168	51.5	2	1	Partner hospital-1	AMA	Low-Risk	No	None	Live Birth	Normal	2752022
163	NIPT	16	Yes	160	61.5	1	0	Prenatal diagnosis center	AMSS	Low-Risk	No	None	Live Birth	Normal	2789009
164	NIPT	16	No	159	74.2	1	0	Partner hospital-5	Routine screening	Low-Risk	No	None	Live Birth	Normal	2031873
165	NIPT	16	No	160	56	1	0	Partner hospital-5	Routine screening	Low-Risk	No	None	Live Birth	Normal	2588399
166	NIPT	16	Yes	155	43	1	0	Partner hospital-1	Routine screening	Low-Risk	No	None	Live Birth	Normal	2458914
167	NIPT	12	No	155	62	4	1	Prenatal diagnosis center	IVF	Low-Risk	No	None	Live Birth	Normal	2354093
168	NIPT	16	No	162	61	2	1	Partner hospital-1	AMSS	Low-Risk	No	None	Live Birth	Normal	2570355
169	NIPT	16	No	168	63	1	0	Partner hospital-1	Routine screening	Chr18high-risk	No	None	TOP	NA	2335697
170	NIPT	12	Yes	161	65	1	0	Partner hospital-5	Routine screening	Low-Risk	No	None	Live Birth	Normal	2438851
171	NIPT	12	No	156	58	2	1	Prenatal diagnosis center	IVF	Low-Risk	No	None	Live Birth	Normal	2743709
172	NIPT	16	No	162	52	3	1	Prenatal diagnosis center	IVF	Low-Risk	No	None	Live Birth	Normal	2733046
173	NIPT	16	No	155	54	1	0	Prenatal diagnosis center	PFA	Low-Risk	No	None	Live Birth	Normal	2524203
174	NIPT	16	No	160	59	3	2	Partner hospital-1	IVF	Low-Risk	No	None	Live Birth	Normal	2444963
175	NIPT	12	No	165	57	3	1	Prenatal diagnosis center	AMA	Low-Risk	No	None	Live Birth	Normal	2676064
176	NIPT	16	No	160	58	2	1	Prenatal diagnosis center	Routine screening	Low-Risk	No	None	Live Birth	Normal	2531186
177	NIPT	16	No	162	66	1	0	Partner hospital-1	Routine screening	Low-Risk	No	None	Live Birth	Normal	1841793
178	NIPT	16	No	167	52	1	0	Prenatal diagnosis center	AMA	Low-Risk	No	None	Live Birth	Normal	1842170
179	NIPT	16	No	150	55	1	0	Partner hospital-1	AMA	Low-Risk	No	None	Live Birth	Normal	2781934
180	NIPT	12	No	160	53.5	3	1	Partner hospital-1	Routine screening	Low-Risk	No	None	Live Birth	Normal	2683636
181	NIPT	12	No	160	55	1	0	Prenatal diagnosis center	AMSS	Low-Risk	No	None	Live Birth	Normal	2664418
182	NIPT	12	Yes	170	46	3	1	Partner hospital-1	Routine screening	Low-Risk	No	None	Live Birth	Normal	2698150
183	NIPT	12	Yes	170	51	2	1	Partner hospital-3	AMSS	Low-Risk	No	None	Live Birth	Normal	2654539
184	NIPT	16	No	167	100	1	0	Prenatal diagnosis center	Routine screening	Low-Risk	No	None	Live Birth	Normal	2444085
185	NIPT	16	No	155	48	1	0	Partner hospital-1	UA	Low-Risk	No	None	Live Birth	Normal	2616290
186	NIPT	16	No	165	51	3	1	Partner hospital-2	AMSS	Low-Risk	No	None	Live Birth	Normal	2420938
187	NIPT	12	No	165	50	1	0	Partner hospital-4	AMSS	Low-Risk	No	None	Live Birth	Normal	2573949
188	NIPT	12	No	163	55	1	0	Prenatal diagnosis center	Routine screening	Low-Risk	No	None	Live Birth	Normal	2499427
189	NIPT	16	No	170	60	1	0	Prenatal diagnosis center	AMA	Low-Risk	No	None	Live Birth	Normal	2361453
190	NIPT	20	Yes	163	60	1	0	Partner hospital-5	AMA	Low-Risk	No	None	Live Birth	Normal	2540835
191	NIPT	12	No	161	48	2	1	Prenatal diagnosis center	IVF	Low-Risk	No	None	Live Birth	Normal	2349209
192	NIPT	16	No	163	57	2	1	Partner hospital-4	UA	Low-Risk	No	None	Live Birth	Normal	1994367
193	NIPT	16	Yes	165	68	2	1	Partner hospital-1	AMSS	Low-Risk	No	None	Live Birth	Normal	2687353
194	NIPT	16	No	155	53	3	1	Prenatal diagnosis center	Routine screening	Low-Risk	No	None	Live Birth	Normal	2739936
195	NIPT	12	No	173	67	2	1	Partner hospital-1	AMSS	Low-Risk	No	None	Live Birth	Normal	2720827
196	NIPT	12	No	165	53	4	2	Partner hospital-1	AMA	Low-Risk	No	None	Live Birth	Normal	2183980
197	NIPT	16	No	156.5	46	2	1	Partner hospital-1	Routine screening	Low-Risk	No	None	Live Birth	Normal	2441730
198	NIPT	20	No		54	2	1	Prenatal diagnosis center	AMA	Low-Risk	No	None	Live Birth	Normal	2342341
199	NIPT	12	No	165	65	3	0	Prenatal diagnosis center	AMSS	Low-Risk	No	None	Live Birth	Normal	2473994
200	NIPT	16	Yes	152	69	1	0	Partner hospital-3	AMSS	Low-Risk	No	None	Live Birth	Normal	2238252
201	NIPT	12	No	155	55	1	0	Partner hospital-1	AMA	Low-Risk	No	None	Live Birth	Normal	2599205
202	NIPT	16	Yes	162	60	5	2	Partner hospital-3	AMSS	Low-Risk	No	None	Live Birth	Normal	2297146
203	NIPT	16	No	160	55	2	1	Partner hospital-1	AMSS	Low-Risk	No	None	Live Birth	Normal	2682322
204	NIPT	16	No	166	54	2	0	Partner hospital-1	PFA	Low-Risk	No	None	Live Birth	Normal	2718410
205	NIPT	16	No	158	51	3	1	Prenatal diagnosis center	Routine screening	Low-Risk	No	None	Live Birth	Normal	2784727
206	NIPT	16	No	160	55	3	1	Partner hospital-1	AMA	Low-Risk	No	None	Live Birth	Normal	2575479
207	NIPT	16	No	165	55	1	0	Prenatal diagnosis center	AMA	Low-Risk	No	None	Live Birth	Normal	2445217
208	NIPT	20	Yes	157	57	4	2	Partner hospital-4	Routine screening	Low-Risk	No	None	Live Birth	Normal	2741869
209	NIPT	20	Yes	162	48	1	0	Partner hospital-5	AMA	Low-Risk	No	None	Live Birth	Normal	2023378
210	NIPT	12	No	158	50	1	0	Partner hospital-1	Twin pregnancy	Low-Risk	No	None	Live Birth	Normal	2304531
211	NIPT	12	No		55.5	2	1	Partner hospital-3	AMSS	Low-Risk	No	None	Live Birth	Normal	2528281
212	NIPT	16	No	153	57	2	1	Partner hospital-5	Routine screening	Low-Risk	No	None	Live Birth	Normal	2425224
213	NIPT	16	No	160	57	1	0	Partner hospital-1	AMSS	Low-Risk	No	None	Live Birth	Normal	1889670
214	NIPT	16	No	168	44.5	3	1	Partner hospital-2	Routine screening	Low-Risk	No	None	Live Birth	Normal	2660521
215	NIPT	12	No	165	66.5	2	1	Partner hospital-1	AMA	Low-Risk	No	None	Live Birth	Normal	2414500
216	NIPT	12	Yes	163	49.5	3	1	Prenatal diagnosis center	AMA	Low-Risk	No	None	Live Birth	Normal	2237848
217	NIPT	16	No	157	50	3	2	Prenatal diagnosis center	Routine screening	Low-Risk	No	None	Live Birth	Normal	2421442
218	NIPT	16	No	170	48	1	0	Partner hospital-1	Routine screening	Low-Risk	No	None	Live Birth	Normal	2664920
219	NIPT	16	No	165	45	3	0	Partner hospital-1	Routine screening	Low-Risk	No	None	Live Birth	Normal	2492613
220	NIPT	16	No	163	58	2	1	Prenatal diagnosis center	AMA	Low-Risk	No	None	Live Birth	Normal	2736412
221	NIPT	16	No	162	52	2	1	Partner hospital-3	AMA	Low-Risk	No	None	Live Birth	Normal	2350985
222	NIPT	20	No	172	54	2	1	Partner hospital-1	Routine screening	Low-Risk	No	None	Live Birth	Normal	2022206
223	NIPT	20	No	160	54	2	0	Prenatal diagnosis center	AMA	Low-Risk	No	None	Live Birth	Normal	2520644
224	NIPT	12	No	163	56	1	0	Partner hospital-3	Twin pregnancy	Low-Risk	No	None	Live Birth	Normal	2182204
225	NIPT	16	Yes	158	47	3	1	Prenatal diagnosis center	Routine screening	Low-Risk	No	None	Live Birth	Normal	2490665
226	NIPT	16	Yes	160	59	3	1	Partner hospital-6	AMSS	Low-Risk	No	None	Live Birth	Normal	2435001
227	NIPT	12	No	157	86	1	0	Partner hospital-1	AMA	Low-Risk	No	None	Live Birth	Normal	2566846
228	NIPT	16	Yes	162	53.5	2	1	Prenatal diagnosis center	Routine screening	Low-Risk	No	None	Live Birth	Normal	2599163
229	NIPT	16	No	160	45	2	1	Prenatal diagnosis center	Routine screening	Low-Risk	No	None	Live Birth	Normal	2469743
230	NIPT	16	No	160	48.6	4	2	Partner hospital-3	AMSS	Low-Risk	No	None	Live Birth	Normal	1589804
231	NIPT	16	No	165	62.8	1	0	Prenatal diagnosis center	Twin pregnancy	Low-Risk	No	None	Live Birth	Normal	2623005
232	NIPT	16	Yes	159	62	2	1	Partner hospital-5	AMSS	Low-Risk	No	None	Live Birth	Normal	2446628
233	NIPT	16	No	158	68	3	2	Partner hospital-4	AMA	Low-Risk	No	None	Live Birth	Normal	2502916
234	NIPT	20	No	165	58.1	5	1	Partner hospital-5	Routine screening	Low-Risk	No	None	Live Birth	Normal	2783501
235	NIPT	20	No	150	66	1	0	Prenatal diagnosis center	Routine screening	Low-Risk	No	None	Live Birth	Normal	2553536
236	NIPT	20	No	167	56	4	1	Partner hospital-1	AMSS	Low-Risk	No	None	Live Birth	Normal	2514378
237	NIPT	20	No		45	1	0	Prenatal diagnosis center	Routine screening	Low-Risk	No	None	Live Birth	Normal	2173870
238	NIPT	16	No	165	44	3	1	Partner hospital-6	AMSS	Low-Risk	No	None	Live Birth	Normal	2604816
239	NIPT	16	No	158	67	1	0	Prenatal diagnosis center	Routine screening	Low-Risk	No	None	Live Birth	Normal	2212118
240	NIPT	16	No	162	58	1	0	Partner hospital-6	AMSS	Low-Risk	No	None	Live Birth	Normal	2716303
241	NIPT	16	No	160	47	4	1	Partner hospital-5	Routine screening	Low-Risk	No	None	Live Birth	Normal	2709279
242	NIPT	20	Yes	164	54	2	1	Partner hospital-6	AMSS	Low-Risk	No	None	Live Birth	Normal	2629306
243	NIPT	16	No	166	47.9	2	1	Prenatal diagnosis center	Twin pregnancy	Low-Risk	No	None	Live Birth	Normal	2398008
244	NIPT	16	No	158	52.2	3	0	Partner hospital-1	Routine screening	Low-Risk	No	None	Live Birth	Normal	2647174
245	NIPT	16	No	160	53.6	1	0	Partner hospital-1	Routine screening	Low-Risk	No	None	Live Birth	Normal	2264095
246	NIPT	16	No		40.5	1	0	Partner hospital-1	AMA	Low-Risk	No	None	Live Birth	Normal	2499222
247	NIPT	16	No	155	76	2	0	Partner hospital-1	AMA	Low-Risk	No	None	Live Birth	Normal	2500188
248	NIPT	16	No	164	68	3	1	Prenatal diagnosis center	AMA	Low-Risk	No	None	Live Birth	Normal	2759449
249	NIPT	20	No	160	62.7	2	1	Partner hospital-1	Routine screening	Low-Risk	No	None	Live Birth	Normal	2692430
250	NIPT	20	No	168	60.8	1	0	Partner hospital-1	Routine screening	Low-Risk	No	None	Live Birth	Normal	2470648
251	NIPT	20	No	167	68	4	1	Prenatal diagnosis center	AMA	Low-Risk	No	None	Live Birth	Normal	2372071
252	NIPT	12	No	162	65	4	1	Prenatal diagnosis center	Routine screening	Low-Risk	No	None	Live Birth	Normal	2720156
253	NIPT	12	Yes	155	47	2	1	Prenatal diagnosis center	Routine screening	Low-Risk	No	None	Live Birth	Normal	2551622
254	NIPT	16	No	170	52.5	4	1	Partner hospital-1	AMSS	Low-Risk	No	None	Live Birth	Normal	2278907
255	NIPT	16	No	162	57	4	1	Partner hospital-4	Routine screening	Low-Risk	No	None	Live Birth	Normal	2445033
256	NIPT	16	No	161	45	1	0	Prenatal diagnosis center	IVF	Low-Risk	No	None	Live Birth	Normal	2769809
257	NIPT	16	No	159	67	3	1	Prenatal diagnosis center	Twin pregnancy	Low-Risk	No	None	Live Birth	Normal	2719906
258	NIPT	16	Yes	155	56.5	3	1	Partner hospital-3	AMSS	Low-Risk	No	None	Live Birth	Normal	2485721
259	NIPT	16	No	150	47	3	1	Partner hospital-4	Routine screening	Low-Risk	No	None	Live Birth	Normal	2440952
260	NIPT	16	No	170	61	1	0	Partner hospital-1	Routine screening	Low-Risk	No	None	Live Birth	Normal	2446765
261	NIPT	20	No	166	60	5	1	Partner hospital-2	AMSS	Low-Risk	No	None	Live Birth	Normal	2391515
262	NIPT	16	No	164	50	1	0	Partner hospital-1	Routine screening	Low-Risk	No	None	Live Birth	Normal	2777512
263	NIPT	16	Yes	159	48.7	2	1	Partner hospital-1	Routine screening	Low-Risk	No	None	Live Birth	Normal	2320738
264	NIPT	16	No	162	53	4	1	Prenatal diagnosis center	UA	Low-Risk	No	None	Live Birth	Normal	2466368
265	NIPT	16	Yes	164	63	1	0	Prenatal diagnosis center	AMA	Low-Risk	No	None	Live Birth	Normal	2303299
266	NIPT	16	No	163	48	3	0	Partner hospital-1	AMA	Low-Risk	No	None	Live Birth	Normal	2711251
267	NIPT	20	No	150	57	1	0	Partner hospital-1	Routine screening	Low-Risk	No	None	Live Birth	Normal	2332976
268	NIPT	20	No	164	44.5	5	2	Partner hospital-3	UA	Low-Risk	No	None	Live Birth	Normal	2553949
269	NIPT	22	No	168	59	2	1	Prenatal diagnosis center	Routine screening	Low-Risk	No	None	Live Birth	Normal	2456227
270	NIPT	12	No	160	45	4	2	Partner hospital-1	Routine screening	Low-Risk	No	None	Live Birth	Normal	2350300
271	NIPT	16	No	162	59	3	1	Partner hospital-5	Routine screening	Low-Risk	No	None	Live Birth	Normal	2539538
272	NIPT	16	No	158	75	3	1	Prenatal diagnosis center	Routine screening	Low-Risk	No	None	Live Birth	Normal	2640792
273	NIPT	16	Yes	164	76	4	0	Partner hospital-1	Routine screening	Low-Risk	No	None	Live Birth	Normal	2744330
274	NIPT	16	No	164	47	3	0	Partner hospital-6	Routine screening	Low-Risk	No	None	Live Birth	Normal	2462597
275	NIPT	16	Yes	160	57	3	1	Partner hospital-4	AMA	Low-Risk	No	None	Live Birth	Normal	2536104
276	NIPT	22	No	163	51	2	1	Partner hospital-5	AMA	Low-Risk	No	None	Live Birth	Normal	2631790
277	NIPT	12	No	168	55.5	2	1	Prenatal diagnosis center	AMSS	Low-Risk	No	None	Live Birth	Normal	2131806
278	NIPT	12	No	160	51	3	1	Partner hospital-2	AMSS	Low-Risk	No	None	Live Birth	Normal	2229655
279	NIPT	12	No	156	45	2	1	Partner hospital-3	AMSS	Low-Risk	No	None	Live Birth	Normal	2364854
280	NIPT	20	No	156	45	2	1	Prenatal diagnosis center	Routine screening	Low-Risk	No	None	Live Birth	Normal	2486929
281	NIPT	16	Yes	161	54	1	0	Prenatal diagnosis center	Routine screening	Low-Risk	No	None	Live Birth	Normal	2585914
282	NIPT	16	Yes	170	63	4	0	Partner hospital-1	AMA	Low-Risk	No	None	Live Birth	Normal	2422260
283	NIPT	20	No	165	60	2	1	Prenatal diagnosis center	UA	Low-Risk	No	None	Live Birth	Normal	2611542
284	NIPT	20	Yes	168	59	1	0	Prenatal diagnosis center	AMA	Low-Risk	No	None	Live Birth	Normal	2358017
285	NIPT	12	Yes	158	58.5	2	1	Partner hospital-1	Routine screening	Low-Risk	No	None	Live Birth	Normal	2606093
286	NIPT	12	No	160	42.5	2	1	Partner hospital-6	Routine screening	Low-Risk	No	None	Live Birth	Normal	2116879
287	NIPT	12	No	158	100	1	0	Partner hospital-1	UA	Low-Risk	No	None	Live Birth	Normal	2791876
288	NIPT	20	No	168	51	6	1	Prenatal diagnosis center	AMSS	Low-Risk	No	None	Live Birth	Normal	2488334
289	NIPT	12	Yes	161	48	1	0	Prenatal diagnosis center	AMA	Low-Risk	No	None	Live Birth	Normal	2250924
290	NIPT	12	Yes	160	65	4	0	Partner hospital-1	AMA	Low-Risk	No	None	Live Birth	Normal	2737243
291	NIPT	16	Yes	157	70	2	1	Partner hospital-3	Routine screening	Low-Risk	No	None	Live Birth	Normal	2157368
292	NIPT	16	No	167	50	6	1	Prenatal diagnosis center	Routine screening	Low-Risk	No	None	Live Birth	Normal	2767177
293	NIPT	16	Yes	158	49	4	2	Prenatal diagnosis center	Routine screening	Low-Risk	No	None	Live Birth	Normal	2610840
294	NIPT	16	No	160	57	2	1	Prenatal diagnosis center	Routine screening	Low-Risk	No	None	Live Birth	Normal	2549295
295	NIPT	16	Yes	165	58	3	1	Prenatal diagnosis center	Routine screening	Low-Risk	No	None	Live Birth	Normal	2007436
296	NIPT	16	Yes	161	48.5	3	2	Partner hospital-1	Routine screening	Low-Risk	No	None	Live Birth	Normal	2458787
297	NIPT	16	Yes	160	47	1	0	Prenatal diagnosis center	Routine screening	Low-Risk	No	None	Live Birth	Normal	2645028
298	NIPT	16	Yes	163	73	1	0	Prenatal diagnosis center	Routine screening	Low-Risk	No	None	Live Birth	Normal	2602234
299	NIPT	16	No	160	65	3	2	Partner hospital-1	AMA	Low-Risk	No	None	Live Birth	Normal	2491534
300	NIPT	16	Yes	158	62	4	1	Partner hospital-1	AMA	Low-Risk	No	None	Live Birth	Normal	2311467
301	NIPT	16	Yes	165	43.5	1	0	Prenatal diagnosis center	AMA	Low-Risk	No	None	Live Birth	Normal	2645801
302	NIPT	20	No	168	65	2	1	Partner hospital-1	Twin pregnancy	Low-Risk	No	None	Live Birth	Normal	2598099
303	NIPT	20	No	166	63	2	1	Partner hospital-2	AMSS	Low-Risk	No	None	Live Birth	Normal	2171288
304	NIPT	20	No	160	42	2	1	Partner hospital-1	Routine screening	Low-Risk	No	None	Live Birth	Normal	2509014
305	NIPT	20	No	158	55	5	1	Prenatal diagnosis center	AMA	Low-Risk	No	None	Live Birth	Normal	2293919
306	NIPT	20	Yes	150	55	3	1	Partner hospital-6	AMA	Low-Risk	No	None	Live Birth	Normal	2369720
307	NIPT	22	No	164	67	5	1	Prenatal diagnosis center	IVF	Low-Risk	No	None	Live Birth	Normal	2510554
308	NIPT	22	No	167	58	1	0	Partner hospital-4	AMA	Low-Risk	No	None	Live Birth	Normal	2712722
309	NIPT	12	No	158	52	2	1	Partner hospital-1	AMSS	Low-Risk	No	None	Live Birth	Normal	2644898
310	NIPT	12	No	160	54	1	0	Partner hospital-2	Routine screening	Low-Risk	No	None	Live Birth	Normal	2684266
311	NIPT	16	No	166	51	1	0	Partner hospital-1	IVF	Low-Risk	No	None	Live Birth	Normal	2488100
312	NIPT	16	Yes	162	58	4	1	Partner hospital-1	Twin pregnancy	Low-Risk	No	None	Live Birth	Normal	2563545
313	NIPT	16	No	161	54.5	3	0	Prenatal diagnosis center	Twin pregnancy	Low-Risk	No	None	Live Birth	Normal	2546910
314	NIPT	16	Yes	160	53	4	1	Partner hospital-1	Routine screening	Low-Risk	No	None	Live Birth	Normal	2467988
315	NIPT	12	No	163	57	1	0	Partner hospital-2	AMA	Low-Risk	No	None	Live Birth	Normal	2588953
316	NIPT	12	No	160	57.5	3	1	Partner hospital-1	AMA	Low-Risk	No	None	Live Birth	Normal	2560421
317	NIPT	16	Yes	155	62.5			Prenatal diagnosis center	AMA	Low-Risk	No	None	Live Birth	Normal	2366804
318	NIPT	20	Yes	162	60.5	2	1	Prenatal diagnosis center	AMA	Low-Risk	No	None	Live Birth	Normal	2496195
319	NIPT	22	No	172	56	1	0	Partner hospital-1	AMA	Low-Risk	No	None	Live Birth	Normal	2298314
320	NIPT	22	Yes	158	62	1	0	Partner hospital-5	AMA	Low-Risk	No	None	Live Birth	Normal	2740924
321	NIPT	16	No	164	74	3	1	Prenatal diagnosis center	Twin pregnancy	Low-Risk	No	None	Live Birth	Normal	2150398
322	NIPT	16	Yes	160	67	2	0	Partner hospital-1	AMSS	Low-Risk	No	None	Live Birth	Normal	2365374
323	NIPT	16	No	155	61	1	0	Partner hospital-3	Routine screening	Low-Risk	No	None	Live Birth	Normal	2503048
324	NIPT	20	No	162	55.5	1	0	Prenatal diagnosis center	AMSS	Low-Risk	No	None	Live Birth	Normal	2310723
325	NIPT	12	No	169	53	2	1	Prenatal diagnosis center	AMA	Low-Risk	No	None	Live Birth	Normal	2468846
326	NIPT	16	No	157	48.5	3	0	Prenatal diagnosis center	AMA	Low-Risk	No	None	Live Birth	Normal	2357656
327	NIPT	16	No	152	51.5	3	1	Prenatal diagnosis center	AMA	Low-Risk	No	None	Live Birth	Normal	2627106
328	NIPT	22	Yes	157	59	1	0	Prenatal diagnosis center	Routine screening	Low-Risk	No	None	Live Birth	Normal	2437541
329	NIPT	22	Yes	165	51.5	1	0	Partner hospital-1	AMA	Low-Risk	No	None	Live Birth	Normal	2379434
330	NIPT	22	No	158	67.5	1	0	Partner hospital-1	AMA	Low-Risk	No	None	Live Birth	Normal	2472073
331	NIPT	12	No	160	57	1	0	Partner hospital-1	Twin pregnancy	Low-Risk	No	None	Live Birth	Normal	2500701
332	NIPT	12	No	161	67	2	1	Prenatal diagnosis center	Routine screening	Low-Risk	No	None	Live Birth	Normal	2152439
333	NIPT	16	No	165	59	2	1	Partner hospital-2	UA	Low-Risk	No	None	Live Birth	Normal	2560182
334	NIPT	16	No	163	56	2	1	Prenatal diagnosis center	UA	Low-Risk	No	None	Live Birth	Normal	2359304
335	NIPT	16	No	160	45	3	2	Partner hospital-3	AMSS	Low-Risk	No	None	Live Birth	Normal	2514371
336	NIPT	16	No	160	65	3	1	Prenatal diagnosis center	Routine screening	Low-Risk	No	None	Live Birth	Normal	2713447
337	NIPT	16	No	168	65	3	1	Partner hospital-2	AMSS	Low-Risk	No	None	Live Birth	Normal	2365732
338	NIPT	16	Yes	163	60	2	0	Partner hospital-2	AMA	Low-Risk	No	None	Live Birth	Normal	2635704
339	NIPT	16	No	162	57.5	3	1	Partner hospital-2	AMA	Low-Risk	No	None	Live Birth	Normal	2547711
340	NIPT	16	Yes	165	52	3	1	Partner hospital-3	AMA	Low-Risk	No	None	Live Birth	Normal	2346907
341	NIPT	20	Yes	164	55	3	1	Partner hospital-2	Routine screening	Low-Risk	No	None	Live Birth	Normal	2683673
342	NIPT	20	No	164	70	1	0	Partner hospital-2	AMSS	Low-Risk	No	None	Live Birth	Normal	2785286
343	NIPT	12	No	162	53.7	3	2	Partner hospital-1	AMSS	Low-Risk	No	None	Live Birth	Normal	2781378
344	NIPT	16	No		46	2	1	Prenatal diagnosis center	Routine screening	Low-Risk	No	None	Live Birth	Normal	2757761
345	NIPT	12	No	162	57	1	0	Prenatal diagnosis center	IVF	Low-Risk	No	None	Live Birth	Normal	2775160
346	NIPT	20	Yes	155	49	1	0	Partner hospital-3	Routine screening	Low-Risk	No	None	Live Birth	Normal	2559864
347	NIPT	12	Yes	165	48.3	3	1	Prenatal diagnosis center	AMSS	Low-Risk	No	None	Live Birth	Normal	2747862
348	NIPT	20	No	168	84	3	2	Prenatal diagnosis center	Twin pregnancy	Low-Risk	No	None	Live Birth	Normal	2702884
349	NIPT	16	No	160	65	2	0	Partner hospital-2	Routine screening	Low-Risk	No	None	Live Birth	Normal	2739617
350	NIPT	16	Yes	158	70	1	0	Prenatal diagnosis center	AMA	Low-Risk	No	None	Live Birth	Normal	2761479
351	NIPT	16	No	160	72.1	1	0	Partner hospital-3	AMA	Low-Risk	No	None	Live Birth	Normal	2712814
352	NIPT	16	Yes	162	52	2	1	Partner hospital-3	AMA	Low-Risk	No	None	Live Birth	Normal	2277474
353	NIPT	20	Yes	162	55	1	0	Prenatal diagnosis center	Routine screening	Low-Risk	No	None	Live Birth	Normal	2744912
354	NIPT	22	No	164	62	2	1	Partner hospital-4	Routine screening	Low-Risk	No	None	Live Birth	Normal	2604418
355	NIPT	16	No	163	63	2	1	Partner hospital-4	Routine screening	Low-Risk	No	None	Live Birth	Normal	2635655
356	NIPT	16	Yes	164	45	2		Partner hospital-4	AMSS	Low-Risk	No	None	Live Birth	Normal	2590974
357	NIPT	16	Yes	158	60.5	3	2	Prenatal diagnosis center	Routine screening	Low-Risk	No	None	Live Birth	Normal	2563421
358	NIPT	22	No	164	55.4	1	0	Partner hospital-6	Routine screening	Low-Risk	No	None	Live Birth	Normal	2581518
359	NIPT	16	No	160	59.7	3	0	Prenatal diagnosis center	AMA	Low-Risk	No	None	Live Birth	Normal	2697120
360	NIPT	16	Yes	155	56.3	3	1	Partner hospital-5	AMA	Low-Risk	No	None	Live Birth	Normal	2605885
361	NIPT	12	No	153	65	3	1	Partner hospital-1	IVF	Low-Risk	No	None	Live Birth	Normal	2720286
362	NIPT	20	No	163	50.9	1	0	Partner hospital-3	Routine screening	Low-Risk	No	None	Live Birth	Normal	2673972
363	NIPT	12	No	160	60	1	0	Partner hospital-2	Routine screening	Low-Risk	No	None	Live Birth	Normal	2535797
364	NIPT	12	Yes	160	64.4	1	0	Partner hospital-3	Routine screening	Low-Risk	No	None	Live Birth	Normal	2706777
365	NIPT	16	No	160	69	3	1	Prenatal diagnosis center	Routine screening	Low-Risk	No	None	Live Birth	Normal	2673207
366	NIPT	16	Yes	170	62	1	0	Prenatal diagnosis center	AMA	Low-Risk	No	None	Live Birth	Normal	2428291
367	NIPT	20	No	163	59	1	0	Prenatal diagnosis center	UA	Low-Risk	No	None	Live Birth	Normal	2585644
368	NIPT	20	No	168	50.8	4	2	Partner hospital-1	AMSS	Low-Risk	No	None	Live Birth	Normal	2693501
369	NIPT	20	No	152	56	1	0	Partner hospital-5	AMA	Low-Risk	No	None	Live Birth	Normal	2367692
370	NIPT	22	No	165	51.5	3	1	Prenatal diagnosis center	Routine screening	Low-Risk	No	None	Live Birth	Normal	2612314
371	NIPT	12	No	161	76	1	0	Partner hospital-2	Routine screening	Low-Risk	No	None	Live Birth	Normal	2681355
372	NIPT	12	No	156	46.6	2	0	Partner hospital-3	AMSS	Low-Risk	No	None	Live Birth	Normal	2747711
373	NIPT	16	No	172	55	2	1	Partner hospital-1	AMSS	Low-Risk	No	None	Live Birth	Normal	2764575
374	NIPT	16	Yes	162	67	1	0	Prenatal diagnosis center	AMSS	Low-Risk	No	None	Live Birth	Normal	2692761
375	NIPT	16	No	160	57	1	0	Partner hospital-1	UA	Low-Risk	No	None	Live Birth	Normal	2771101
376	NIPT	22	Yes	165	62	3	1	Prenatal diagnosis center	Routine screening	Low-Risk	No	None	Live Birth	Normal	2315637
377	NIPT	22	No	165	44	1	0	Partner hospital-1	Routine screening	Low-Risk	No	None	Live Birth	Normal	2647320
378	NIPT	20	No	158	49.3	2	1	Partner hospital-1	Routine screening	Low-Risk	No	None	Live Birth	Normal	2428068
379	NIPT	25	Yes	165	57.9	1	0	Partner hospital-3	Routine screening	Low-Risk	No	None	Live Birth	Normal	2776220
380	NIPT	25	Yes	164	90	7	2	Prenatal diagnosis center	AMA	Low-Risk	No	None	Live Birth	Normal	2610018
381	NIPT	12	No	164	60	2	0	Partner hospital-1	AMSS	Low-Risk	No	None	Live Birth	Normal	2771458
382	NIPT	16	No	158	58	1	0	Prenatal diagnosis center	Routine screening	Low-Risk	No	None	Live Birth	Normal	2532477
383	NIPT	16	Yes	162	58.5	1	0	Partner hospital-4	AMSS	Low-Risk	No	None	Live Birth	Normal	2323956
384	NIPT	20	No	158	51.5	4	2	Partner hospital-1	AMSS	Low-Risk	No	None	Live Birth	Normal	2677284
385	NIPT	20	No	163	70	1	0	Partner hospital-1	IVF	Low-Risk	No	None	Live Birth	Normal	2729571
386	NIPT	12	Yes	160	74	2	0	Prenatal diagnosis center	AMA	Low-Risk	No	None	Live Birth	Normal	2713960
387	NIPT	16	Yes	149	49.1	4	0	Prenatal diagnosis center	Routine screening	Low-Risk	No	None	Live Birth	Normal	2725216
388	NIPT	16	Yes	161	45	2	1	Partner hospital-1	Routine screening	Low-Risk	No	None	Live Birth	Normal	2721304
389	NIPT	16	Yes	167	52.2	2	1	Partner hospital-6	Routine screening	Low-Risk	No	None	Live Birth	Normal	2661671
390	NIPT	16	No	168	57	2	1	Partner hospital-1	AMA	Low-Risk	No	None	Live Birth	Normal	2737696
391	NIPT	20	Yes	163	67	4	2	Prenatal diagnosis center	Routine screening	Low-Risk	No	None	Live Birth	Normal	2704970
392	NIPT	20	Yes	158	56	4	1	Prenatal diagnosis center	Routine screening	Low-Risk	No	None	Live Birth	Normal	2722099
393	NIPT	16	No	160	46.5	1	0	Partner hospital-1	Routine screening	Low-Risk	No	None	Live Birth	Normal	2260464
394	NIPT	16	No	163	54	3	1	Partner hospital-1	Twin pregnancy	Low-Risk	No	None	Live Birth	Normal	2777384
395	NIPT	12	Yes	167	70	1	0	Partner hospital-4	Routine screening	Low-Risk	No	None	Live Birth	Normal	2333672
396	NIPT	12	Yes	162	50.5	4	1	Prenatal diagnosis center	AMA	Low-Risk	No	None	Live Birth	Normal	2410388
397	NIPT	16	Yes	165	44	1	0	Prenatal diagnosis center	AMSS	Low-Risk	No	None	Live Birth	Normal	2682248
398	NIPT	16	No	160	61.6	4	1	Partner hospital-1	AMA	Low-Risk	No	None	Live Birth	Normal	2728805
399	NIPT	20	Yes	159	53.6	1	0	Partner hospital-1	Routine screening	Low-Risk	No	None	Live Birth	Normal	2513573
400	NIPT	25	Yes	157	47.5	3	1	Prenatal diagnosis center	AMA	Low-Risk	No	None	Live Birth	Normal	2542103
401	NIPT	12	No	162	53	2	1	Prenatal diagnosis center	IVF	Low-Risk	No	None	Live Birth	Normal	2701796
402	NIPT	12	No	160	57	1	0	Partner hospital-5	Twin pregnancy	Low-Risk	No	None	Live Birth	Normal	2508109
403	NIPT	16	No	166	55	4	1	Partner hospital-5	AMSS	Low-Risk	No	None	Live Birth	Normal	2580744
404	NIPT	16	No	165	47	1	0	Prenatal diagnosis center	Routine screening	Low-Risk	No	None	Live Birth	Normal	2716613
405	NIPT	16	Yes	160	56	4	1	Partner hospital-6	AMSS	Low-Risk	No	None	Live Birth	Normal	2481334
406	NIPT	20	Yes	165	48	3	1	Partner hospital-1	Routine screening	Low-Risk	No	None	Live Birth	Normal	2528731
407	NIPT	12	No	159	53	3	1	Partner hospital-1	Twin pregnancy	Low-Risk	No	None	Live Birth	Normal	2775400
408	NIPT	12	Yes	165	57.1	4	2	Partner hospital-1	Routine screening	Low-Risk	No	None	Live Birth	Normal	2549601
409	NIPT	12	Yes	158	64	3	1	Partner hospital-3	AMA	Low-Risk	No	None	Live Birth	Normal	2714976
410	NIPT	16	Yes	153	54.6	3	1	Prenatal diagnosis center	Routine screening	Low-Risk	No	None	Live Birth	Normal	2782954
411	NIPT	16	Yes	163	53	2	1	Partner hospital-1	Routine screening	Low-Risk	No	None	Live Birth	Normal	2789075
412	NIPT	20	Yes	160	66	1	0	Prenatal diagnosis center	Routine screening	Low-Risk	No	None	Live Birth	Normal	2484084
413	NIPT	25	No	155	46.6	1	0	Partner hospital-2	AMA	Low-Risk	No	None	Live Birth	Normal	2629870
414	NIPT	27	Yes	153	66.5	4	1	Partner hospital-1	AMA	Low-Risk	No	None	Live Birth	Normal	2612996
415	NIPT	12	Yes	163	74	4	1	Partner hospital-1	AMSS	Low-Risk	No	None	Live Birth	Normal	2602535
416	NIPT	12	Yes	151	72	1	0	Partner hospital-2	Routine screening	Low-Risk	No	None	Live Birth	Normal	2351266
417	NIPT	12	Yes	164	60	2	1	Partner hospital-4	Routine screening	Low-Risk	No	None	Live Birth	Normal	2451687
418	NIPT	16	No	163	52	3	1	Prenatal diagnosis center	AMSS	Low-Risk	No	None	Live Birth	Normal	2317304
419	NIPT	20	Yes	155	58.5	1	0	Partner hospital-2	Routine screening	Low-Risk	No	None	Live Birth	Normal	2389496
420	NIPT	22	No	165	47	5	1	Partner hospital-4	AMSS	Low-Risk	No	None	Live Birth	Normal	2379558
421	NIPT	16	No	150	45.6	4	1	Partner hospital-3	AMSS	Low-Risk	No	None	Live Birth	Normal	2302983
422	NIPT	16	Yes	160	58	5	2	Partner hospital-1	AMA	Low-Risk	No	None	Live Birth	Normal	2636761
423	NIPT	20	Yes	165	68.7	2	1	Partner hospital-1	Routine screening	Low-Risk	No	None	Live Birth	Normal	2334802
424	NIPT	22	Yes	162	53.9	2	0	Partner hospital-1	Twin pregnancy	Low-Risk	No	None	Live Birth	Normal	2759038
425	NIPT	12	Yes	168	56	1	0	Partner hospital-2	Routine screening	Low-Risk	No	None	Live Birth	Normal	2657359
426	NIPT	16	No	160	53	2	1	Partner hospital-6	AMSS	Low-Risk	No	None	Live Birth	Normal	2765226
427	NIPT	20	No	170	48	1	0	Prenatal diagnosis center	Twin pregnancy	Low-Risk	No	None	Live Birth	Normal	2703118
428	NIPT	25	Yes	165	58	5	2	Partner hospital-2	AMSS	Low-Risk	No	None	Live Birth	Normal	2657907
429	NIPT	22	No	164	61.6	2	1	Partner hospital-1	AMSS	Low-Risk	No	None	Live Birth	Normal	2692142
430	NIPT	25	Yes	159	48.5	3	2	Prenatal diagnosis center	Routine screening	Low-Risk	No	None	Live Birth	Normal	2581160
431	NIPT	20	No	158	54	3	1	Prenatal diagnosis center	AMSS	Low-Risk	No	None	Live Birth	Normal	2697052
432	NIPT	22	Yes	160	72	1	0	Partner hospital-5	AMSS	Low-Risk	No	None	Live Birth	Normal	2431161
433	NIPT	16	Yes	165	63	0	0	Prenatal diagnosis center	Routine screening	Low-Risk	No	None	Live Birth	Normal	2760089
434	NIPT	16	Yes	158	52	2	1	Partner hospital-4	Routine screening	Low-Risk	No	None	Live Birth	Normal	2370297
435	NIPT	16	Yes	160	50.6	1	0	Partner hospital-2	Routine screening	Low-Risk	No	None	Live Birth	Normal	2209053
436	NIPT	16	Yes	162	71	1	0	Prenatal diagnosis center	Routine screening	Low-Risk	No	None	Live Birth	Normal	2484503
437	NIPT	16	No	163	65	1	0	Partner hospital-1	AMSS	Low-Risk	No	None	Live Birth	Normal	2742958
438	NIPT	16	Yes	163	57.8	2	0	Partner hospital-4	Routine screening	Low-Risk	No	None	Live Birth	Normal	2515996
439	NIPT	16	Yes	160	44	1	0	Prenatal diagnosis center	AMA	Low-Risk	No	None	Live Birth	Normal	2733331
440	NIPT	16	Yes	168	64	2	1	Prenatal diagnosis center	AMA	Low-Risk	No	None	Live Birth	Normal	2720552
441	NIPT	16	No	162	62	3	2	Partner hospital-5	AMA	Low-Risk	No	None	Live Birth	Normal	2757284
442	NIPT	20	No	160	50	4	1	Prenatal diagnosis center	Routine screening	Low-Risk	No	None	Live Birth	Normal	2665690
443	NIPT	20	Yes	161	67	2	1	Partner hospital-1	Routine screening	Low-Risk	No	None	Live Birth	Normal	2766604
444	NIPT	20	Yes	158	46	5	1	Partner hospital-1	Routine screening	Low-Risk	No	None	Live Birth	Normal	2375672
445	NIPT	20	Yes	157	47	2	1	Prenatal diagnosis center	AMA	Low-Risk	No	None	Live Birth	Normal	2789864
446	NIPT	12	Yes	164	49	3	0	Partner hospital-3	AMSS	Low-Risk	No	None	Live Birth	Normal	2725827
447	NIPT	12	No	163	68	2	0	Partner hospital-5	Routine screening	Low-Risk	No	None	Live Birth	Normal	2469279
448	NIPT	12	No	160	54	1	0	Partner hospital-1	IVF	Low-Risk	No	None	Live Birth	Normal	2428511
449	NIPT	16	No	162	59	2	0	Partner hospital-1	Routine screening	Low-Risk	No	None	Live Birth	Normal	2648930
450	NIPT	16	No	164	44	4	2	Prenatal diagnosis center	IVF	Low-Risk	No	None	Live Birth	Normal	2753885
451	NIPT	16	No	155	51.5	4	1	Partner hospital-4	AMSS	Low-Risk	No	None	Live Birth	Normal	2566810
452	NIPT	20	Yes	160	55	2	0	Partner hospital-1	Routine screening	Low-Risk	No	None	Live Birth	Normal	2216879
453	NIPT	20	No	163	59	2	1	Partner hospital-1	AMSS	Low-Risk	No	None	Live Birth	Normal	2790009
454	NIPT	20	No	167	45	1	0	Partner hospital-2	Routine screening	Low-Risk	No	None	Live Birth	Normal	2762259
455	NIPT	20	No	163	60	4	1	Partner hospital-2	AMSS	Low-Risk	No	None	Live Birth	Normal	2696055
456	NIPT	22	No	168	57.5	1	0	Partner hospital-1	Routine screening	Low-Risk	No	None	Live Birth	Normal	2696296
457	NIPT	25	No	160	48	1	0	Prenatal diagnosis center	IVF	Low-Risk	No	None	Live Birth	Normal	2524418
458	NIPT	25	Yes	153	60.5	1	0	Partner hospital-1	AMSS	Low-Risk	No	None	Live Birth	Normal	2724712
459	NIPT	27	Yes	168	52	2	1	Partner hospital-2	Routine screening	Low-Risk	No	None	Live Birth	Normal	2500138
460	NIPT	16	Yes	160	46.5	3	2	Partner hospital-1	Routine screening	Low-Risk	No	None	Live Birth	Normal	2224185
461	NIPT	16	No	153	49	1	0	Partner hospital-1	Routine screening	Low-Risk	No	None	Live Birth	Normal	2418430
462	NIPT	16	Yes	160	47	3	1	Prenatal diagnosis center	AMA	Low-Risk	No	None	Live Birth	Normal	2747883
463	NIPT	16	Yes	152	78	2	1	Prenatal diagnosis center	AMA	Low-Risk	No	None	Live Birth	Normal	2654238
464	NIPT	22	Yes	162	68	1	0	Prenatal diagnosis center	Routine screening	Low-Risk	No	None	Live Birth	Normal	2599623
465	NIPT	22	Yes	165	57	2	0	Partner hospital-1	AMA	Low-Risk	No	None	Live Birth	Normal	1944061
466	NIPT	25	Yes	163	62	1	0	Partner hospital-1	Routine screening	Low-Risk	No	None	Live Birth	Normal	2628547
467	NIPT	12	Yes	155	55.6	2	1	Partner hospital-1	AMSS	Low-Risk	No	None	Live Birth	Normal	2380664
468	NIPT	12	No	163	71	4	1	Prenatal diagnosis center	Twin pregnancy	Low-Risk	No	None	Live Birth	Normal	2776579
469	NIPT	12	No	163	56.3	3	1	Partner hospital-5	AMSS	Low-Risk	No	None	Live Birth	Normal	2551079
470	NIPT	12	Yes	160	63.7	3	1	Prenatal diagnosis center	Routine screening	Low-Risk	No	None	Live Birth	Normal	2712309
471	NIPT	16	Yes	163	44.9	2	0	Prenatal diagnosis center	Routine screening	RAAs-T2	No	None	Live Birth	Normal	2325587
472	NIPT	20	No	162	52.8	2	0	Prenatal diagnosis center	IVF	Low-Risk	No	None	Live Birth	Normal	2531246
473	NIPT	20	Yes	150	42	2	0	Partner hospital-3	Routine screening	Low-Risk	No	None	Live Birth	Normal	2645379
474	NIPT	22	No	168	59	3	1	Partner hospital-3	AMSS	Low-Risk	No	None	Live Birth	Normal	2786923
475	NIPT	16	Yes	160	46	2	1	Prenatal diagnosis center	Routine screening	Low-Risk	No	None	Live Birth	Normal	2757319
476	NIPT	22	Yes	158	65	3	2	Prenatal diagnosis center	Routine screening	Low-Risk	No	None	Live Birth	Normal	2723947
477	NIPT	22	Yes	160	54	1		Prenatal diagnosis center	Routine screening	Low-Risk	No	None	Live Birth	Normal	2414082
478	NIPT	22	Yes	156	53	4	2	Prenatal diagnosis center	AMA	Low-Risk	No	None	Live Birth	Normal	2298364
479	NIPT	12	No	161	85	2	1	Partner hospital-4	Routine screening	Low-Risk	No	None	Live Birth	Normal	2662243
480	NIPT	20	No	177	48.3	1	0	Prenatal diagnosis center	AMSS	Low-Risk	No	None	Live Birth	Normal	2581693
481	NIPT	20	No	158	52.6	7	2	Partner hospital-1	AMSS	Low-Risk	No	None	Live Birth	Normal	2685123
482	NIPT	25	No	160	46	2	0	Partner hospital-1	Routine screening	Low-Risk	No	None	Live Birth	Normal	2059311
483	NIPT	16	Yes	150	55	2	1	Prenatal diagnosis center	AMA	Low-Risk	No	None	Live Birth	Normal	2626612
484	NIPT	20	Yes	155	54	1	0	Partner hospital-1	AMA	Low-Risk	No	None	Live Birth	Normal	2400081
485	NIPT	27	Yes	170	60	4	0	Prenatal diagnosis center	Routine screening	Low-Risk	No	None	Live Birth	Normal	2053568
486	NIPT	12	No	160	88	1	0	Partner hospital-3	Routine screening	Low-Risk	No	None	Live Birth	Normal	2612477
487	NIPT	20	No	163	50	2	0	Partner hospital-2	AMSS	Low-Risk	No	None	Live Birth	Normal	2616405
488	NIPT	16	Yes	158	64	4	1	Prenatal diagnosis center	Routine screening	Low-Risk	No	None	Live Birth	Normal	2759284
489	NIPT	16	Yes	160	47.4	2	1	Prenatal diagnosis center	AMA	Low-Risk	No	None	Live Birth	Normal	2660690
490	NIPT	20	Yes	167	61	3	1	Prenatal diagnosis center	Routine screening	Low-Risk	No	None	Live Birth	Normal	2285653
491	NIPT	22	Yes	158	65	2	0	Partner hospital-1	Routine screening	Low-Risk	No	None	Live Birth	Normal	2764705
492	NIPT	12	No	158	50	2	1	Partner hospital-3	AMSS	Low-Risk	No	None	Live Birth	Normal	2290406
493	NIPT	12	Yes	158	45	2	1	Prenatal diagnosis center	AMA	Low-Risk	No	None	Live Birth	Normal	2688292
494	NIPT	20	Yes	167	62	2	0	Partner hospital-1	Routine screening	Low-Risk	No	None	Live Birth	Normal	2363219
495	NIPT	20	Yes	162	70	4	1	Prenatal diagnosis center	Routine screening	Low-Risk	No	None	Live Birth	Normal	2178302
496	NIPT	22	Yes	160	60	2	0	Partner hospital-1	Routine screening	Low-Risk	No	None	Live Birth	Normal	2055812
497	NIPT	25	Yes	158	63	1	0	Partner hospital-1	Routine screening	Low-Risk	No	None	Live Birth	Normal	2747175
498	NIPT	16	No	154	48.6	2	1	Partner hospital-1	PFA	Low-Risk	No	None	Live Birth	Normal	2772570
499	NIPT	16	Yes	160	56	2	0	Prenatal diagnosis center	Routine screening	Low-Risk	No	None	Live Birth	Normal	1834847
500	NIPT	16	Yes	162	60	3	1	Partner hospital-1	Routine screening	Low-Risk	No	None	Live Birth	Normal	2544995
501	NIPT	16	No	168	64	3	1	Partner hospital-1	Routine screening	Low-Risk	No	None	Live Birth	Normal	2715237
502	NIPT	20	No	158	62	6	0	Partner hospital-2	AMSS	Low-Risk	No	None	Live Birth	Normal	2511581
503	NIPT	12	No	164	58	1	0	Partner hospital-1	IVF	Low-Risk	No	None	Live Birth	Normal	2747124
504	NIPT	12	No	160	54	1	0	Partner hospital-1	Routine screening	Low-Risk	No	None	Live Birth	Normal	2612722
505	NIPT	16	Yes	160	65.5	3	1	Prenatal diagnosis center	Routine screening	Low-Risk	No	None	Live Birth	Normal	2729120
506	NIPT	16	Yes	168	42	5	1	Prenatal diagnosis center	UA	Low-Risk	No	None	Live Birth	Normal	2449430
507	NIPT	16	No	158	50.4	2	1	Partner hospital-6	AMSS	Low-Risk	No	None	Live Birth	Normal	2627803
508	NIPT	20	Yes	167	55.5	1	0	Prenatal diagnosis center	AMSS	Low-Risk	No	None	Live Birth	Normal	2792221
509	NIPT	20	No	152	46	5	1	Prenatal diagnosis center	Routine screening	Low-Risk	No	None	Live Birth	Normal	2455275
510	NIPT	20	No	165	69	2	1	Partner hospital-1	Routine screening	Low-Risk	No	None	Live Birth	Normal	2364203
511	NIPT	22	No	158	58	5	2	Prenatal diagnosis center	Routine screening	Low-Risk	No	None	Live Birth	Normal	2480643
512	NIPT	13	Yes	163	50	1	0	Partner hospital-1	Routine screening	Low-Risk	No	None	Live Birth	Normal	2208282
513	NIPT	13	Yes	160	52	4	1	Prenatal diagnosis center	Routine screening	Low-Risk	No	None	Live Birth	Normal	2138986
514	NIPT	13	Yes	166	65	4	2	Prenatal diagnosis center	AMA	Low-Risk	No	None	Live Birth	Normal	1717502
515	NIPT	13	Yes	172	58.4	1	0	Prenatal diagnosis center	AMA	Low-Risk	No	None	Live Birth	Normal	1963290
516	NIPT	16	Yes	155	51	2	1	Prenatal diagnosis center	Routine screening	Low-Risk	No	None	Live Birth	Normal	2385513
517	NIPT	16	Yes	162	47.9	2	1	Prenatal diagnosis center	AMA	Low-Risk	No	None	Live Birth	Normal	2544887
518	NIPT	16	Yes	162	52	2	0	Prenatal diagnosis center	AMA	Low-Risk	No	None	Live Birth	Normal	2696660
519	NIPT	20	Yes	163	54.5	1	0	Prenatal diagnosis center	AMA	Low-Risk	No	None	Live Birth	Normal	2763236
520	NIPT	20	Yes	161	50	1	0	Prenatal diagnosis center	AMA	Low-Risk	No	None	Live Birth	Normal	2781222
521	NIPT	20	Yes	167	48	5	2	Prenatal diagnosis center	AMA	Low-Risk	No	None	Live Birth	Normal	2765793
522	NIPT	22	Yes	167	70	2	0	Partner hospital-4	AMA	Low-Risk	No	None	Live Birth	Normal	2338992
523	NIPT	22	Yes	164	55.7	1	0	Prenatal diagnosis center	AMA	Low-Risk	No	None	Live Birth	Normal	2649004
524	NIPT	27	Yes	163	53	4	1	Prenatal diagnosis center	Routine screening	Low-Risk	No	None	Live Birth	Normal	2340064
525	NIPT	13	No	161	43.9	2	1	Partner hospital-3	Routine screening	Low-Risk	No	None	Live Birth	Normal	2733702
526	NIPT	13	No	163	55	2	1	Partner hospital-4	Routine screening	Low-Risk	No	None	Live Birth	Normal	2762112
527	NIPT	16	Yes	158	66	4	0	Partner hospital-1	Routine screening	Low-Risk	No	None	Live Birth	Normal	2235325
528	NIPT	16	No	160	64.3	4	1	Prenatal diagnosis center	Routine screening	Low-Risk	No	None	Live Birth	Normal	2480778
529	NIPT	16	No	158	63	1	0	Partner hospital-2	AMSS	Low-Risk	No	None	Live Birth	Normal	2625225
530	NIPT	16	No	155	50.9	1		Prenatal diagnosis center	Twin pregnancy	Low-Risk	No	None	Live Birth	Normal	2632683
531	NIPT	20	No	155	52	1	0	Partner hospital-4	AMSS	Low-Risk	No	None	Live Birth	Normal	2527172
532	NIPT	13	Yes	160	60	1	0	Prenatal diagnosis center	Routine screening	Low-Risk	No	None	Live Birth	Normal	2466201
533	NIPT	13	Yes	160	50	1	0	Prenatal diagnosis center	Routine screening	Low-Risk	No	None	Live Birth	Normal	2323583
534	NIPT	13	Yes	160	61	2	0	Partner hospital-2	AMA	Low-Risk	No	None	Live Birth	Normal	2252880
535	NIPT	16	Yes	166	54.5	3	0	Partner hospital-1	Routine screening	Low-Risk	No	None	Live Birth	Normal	2653921
536	NIPT	16	Yes	160	53	3	2	Partner hospital-1	Routine screening	Low-Risk	No	None	Live Birth	Normal	2575867
537	NIPT	16	Yes	160	68	3	1	Prenatal diagnosis center	Routine screening	Low-Risk	No	None	Live Birth	Normal	2323392
538	NIPT	16	Yes	155	47	2	1	Prenatal diagnosis center	Routine screening	Low-Risk	No	None	Live Birth	Normal	2537549
539	NIPT	20	Yes	163	54	3	1	Prenatal diagnosis center	Routine screening	Low-Risk	No	None	Live Birth	Normal	2094599
540	NIPT	20	Yes	167	57	1	0	Partner hospital-1	Routine screening	Low-Risk	No	None	Live Birth	Normal	2429149
541	NIPT	20	Yes	163	51	2	1	Prenatal diagnosis center	Routine screening	Low-Risk	No	None	Live Birth	Normal	2666771
542	NIPT	20	Yes	168	62	1	0	Partner hospital-1	AMA	Low-Risk	No	None	Live Birth	Normal	1811247
543	NIPT	22	No		54	3	2	Partner hospital-1	AMA	Low-Risk	No	None	Live Birth	Normal	2408661
544	NIPT	22	No	165	67	2	0	Prenatal diagnosis center	AMA	Low-Risk	No	None	Live Birth	Normal	2546208
545	NIPT	13	No	164	61.3	1	0	Partner hospital-3	AMSS	Low-Risk	No	None	Live Birth	Normal	2653572
546	NIPT	13	No	160	63.9	2	0	Partner hospital-2	Routine screening	Low-Risk	No	None	Live Birth	Normal	2788432
547	NIPT	13	No	160	66	4	1	Prenatal diagnosis center	Routine screening	Low-Risk	No	None	Live Birth	Normal	2698397
548	NIPT	16	No	154	55	4	1	Partner hospital-4	AMSS	Low-Risk	No	None	Live Birth	Normal	1574628
549	NIPT	16	No	160	54.5	1	0	Prenatal diagnosis center	Routine screening	Low-Risk	No	None	Live Birth	Normal	2654661
550	NIPT	16	No	160	57.7	2	0	Partner hospital-1	AMSS	Low-Risk	No	None	Live Birth	Normal	2666897
551	NIPT	16	No	160	75	4	2	Partner hospital-6	Routine screening	Low-Risk	No	None	Live Birth	Normal	2331176
552	NIPT	22	No		58.6	1	0	Partner hospital-6	AMSS	Low-Risk	No	None	Live Birth	Normal	2375254
553	NIPT	13	No	158	51	4	0	Partner hospital-1	Routine screening	Low-Risk	No	None	Live Birth	Normal	2720766
554	NIPT	13	No	153	40	4	0	Partner hospital-1	Routine screening	Low-Risk	No	None	Live Birth	Normal	2493221
555	NIPT	13	No	161	62	3	0	Prenatal diagnosis center	AMA	Low-Risk	No	None	Live Birth	Normal	2199164
556	NIPT	13	Yes	163	56.5	2	1	Prenatal diagnosis center	AMA	Low-Risk	No	None	Live Birth	Normal	2419646
557	NIPT	16	Yes	155	47.5	1	0	Prenatal diagnosis center	AMA	Low-Risk	No	None	Live Birth	Normal	2476356
558	NIPT	16	Yes	158	55	5	2	Prenatal diagnosis center	AMA	Low-Risk	No	None	Live Birth	Normal	2232365
559	NIPT	20	Yes	165	50	4	1	Partner hospital-1	Routine screening	Low-Risk	No	None	Live Birth	Normal	2400482
560	NIPT	20	Yes	153	65	6	0	Partner hospital-3	Routine screening	Low-Risk	No	None	Live Birth	Normal	2328278
561	NIPT	20	Yes	160	55	3	1	Prenatal diagnosis center	AMA	Low-Risk	No	None	Live Birth	Normal	2354446
562	NIPT	22	Yes	167	69	2	1	Prenatal diagnosis center	Routine screening	Low-Risk	No	None	Live Birth	Normal	2578076
563	NIPT	22	No	172	60	1	0	Prenatal diagnosis center	UA	Low-Risk	No	None	Live Birth	Normal	2241645
564	NIPT	13	No	165	59.6	2	1	Partner hospital-1	Routine screening	Low-Risk	No	None	Live Birth	Normal	2079332
565	NIPT	13	No	159	55.7	2	1	Partner hospital-3	AMSS	Low-Risk	No	None	Live Birth	Normal	2719589
566	NIPT	16	No	164	58	2	1	Prenatal diagnosis center	Routine screening	Low-Risk	No	None	Live Birth	Normal	2224471
567	NIPT	16	No	163	54	2	1	Partner hospital-1	Routine screening	Low-Risk	No	None	Live Birth	Normal	2312478
568	NIPT	16	No	165	55	1	0	Partner hospital-2	Routine screening	Low-Risk	No	None	Live Birth	Normal	2619894
569	NIPT	16	No	160	69	2	1	Partner hospital-3	Routine screening	Low-Risk	No	None	Live Birth	Normal	2201723
570	NIPT	16	No	168	63	1	0	Prenatal diagnosis center	Twin pregnancy	Low-Risk	No	None	Live Birth	Normal	2182717
571	NIPT	20	No	165	48	1	0	Partner hospital-3	AMSS	Low-Risk	No	None	Live Birth	Normal	2128968
572	NIPT	13	Yes	160	60	3	1	Prenatal diagnosis center	Routine screening	Low-Risk	No	None	Live Birth	Normal	1810232
573	NIPT	16	Yes	158	61	4	1	Partner hospital-1	Routine screening	Low-Risk	No	None	Live Birth	Normal	2470431
574	NIPT	16	Yes	160	95	2	0	Partner hospital-1	Routine screening	Low-Risk	No	None	Live Birth	Normal	2768467
575	NIPT	16	Yes	159	78.5	3	1	Partner hospital-5	Routine screening	Low-Risk	No	None	Live Birth	Normal	2311661
576	NIPT	16	Yes	170	49	1	0	Prenatal diagnosis center	AMA	Low-Risk	No	None	Live Birth	Normal	2202744
577	NIPT	16	No	164	58	3	1	Prenatal diagnosis center	AMA	Low-Risk	No	None	Live Birth	Normal	2407084
578	NIPT	20	Yes	168	59	2	1	Prenatal diagnosis center	Routine screening	Low-Risk	No	None	Live Birth	Normal	2243129
579	NIPT	22	Yes	155	53	4	1	Prenatal diagnosis center	Routine screening	Low-Risk	No	None	Live Birth	Normal	2485195
580	NIPT	25	Yes	166	51	1	0	Partner hospital-3	Routine screening	Low-Risk	No	None	Live Birth	Normal	2673666
581	NIPT	13	Yes	167	48.2	1	0	Partner hospital-1	Routine screening	Low-Risk	No	None	Live Birth	Normal	2750536
582	NIPT	16	No	163	52	2	1	Partner hospital-5	AMSS	Low-Risk	No	None	Live Birth	Normal	2114982
583	NIPT	16	Yes	160	66	2	1	Partner hospital-2	AMSS	Low-Risk	No	None	Live Birth	Normal	2045484
584	NIPT	20	No	155	56	1	0	Prenatal diagnosis center	IVF	Low-Risk	No	None	Live Birth	Normal	2534530
585	NIPT	20	Yes	172	58	2	0	Partner hospital-1	Routine screening	Low-Risk	No	None	Live Birth	Normal	2174952
586	NIPT	13	Yes	170	53			Partner hospital-1	Routine screening	Low-Risk	No	None	Live Birth	Normal	2658986
587	NIPT	13	Yes	158	62	3	1	Prenatal diagnosis center	AMA	Low-Risk	No	None	Live Birth	Normal	2712895
588	NIPT	13	Yes		41	1	0	Partner hospital-6	AMA	Low-Risk	No	None	Live Birth	Normal	2471200
589	NIPT	20	Yes	155	50	2	0	Partner hospital-2	Routine screening	Low-Risk	No	None	Live Birth	Normal	1983561
590	NIPT	20	Yes	158	60	4	1	Prenatal diagnosis center	Routine screening	Low-Risk	No	None	Live Birth	Normal	2788351
591	NIPT	20	Yes	158	62	4	2	Partner hospital-1	Routine screening	Low-Risk	No	None	Live Birth	Normal	2147176
592	NIPT	20	Yes	155	59.5	1	0	Prenatal diagnosis center	Routine screening	Low-Risk	No	None	Live Birth	Normal	2547861
593	NIPT	20	No	163	50	1	0	Partner hospital-4	AMA	Low-Risk	No	None	Live Birth	Normal	2687365
594	NIPT	27	Yes	160	58	4	2	Partner hospital-1	Routine screening	Low-Risk	No	None	Live Birth	Normal	2008718
595	NIPT	13	No	155	48	1	0	Prenatal diagnosis center	AMSS	Low-Risk	No	None	Live Birth	Normal	2661712
596	NIPT	16	Yes	159	55	1	0	Partner hospital-2	Routine screening	Low-Risk	No	None	Live Birth	Normal	2517736
597	NIPT	16	No	159	64	4	1	Partner hospital-1	AMSS	Low-Risk	No	None	Live Birth	Normal	2474926
598	NIPT	16	No	163	50.9	1	0	Partner hospital-1	Routine screening	Low-Risk	No	None	Live Birth	Normal	2486027
599	NIPT	16	No	160	54	3	2	Prenatal diagnosis center	IVF	Low-Risk	No	None	Live Birth	Normal	2071783
600	NIPT	16	No	162	57.5	3	1	Prenatal diagnosis center	AMSS	Low-Risk	No	None	Live Birth	Normal	2192835
601	NIPT	20	Yes	160	53.4	1	0	Partner hospital-1	Routine screening	Low-Risk	No	None	Live Birth	Normal	2314295
602	NIPT	27	No	158	57.7	2	1	Partner hospital-4	AMSS	Low-Risk	No	None	Live Birth	Normal	2480863
603	NIPT	13	Yes	160	63	1	0	Partner hospital-1	Routine screening	Low-Risk	No	None	Live Birth	Normal	2441166
604	NIPT	13	No	158	55	3	0	Partner hospital-1	AMA	Low-Risk	No	None	Live Birth	Normal	2189636
605	NIPT	16	Yes	165	47	5	2	Partner hospital-6	Routine screening	Low-Risk	No	None	Live Birth	Normal	2161832
606	NIPT	16	Yes	150	65	2	0	Partner hospital-1	AMA	Low-Risk	No	None	Live Birth	Normal	2379079
607	NIPT	16	Yes	159	60	1	0	Prenatal diagnosis center	AMA	Low-Risk	No	None	Live Birth	Normal	1922947
608	NIPT	22	Yes	167	61	2	1	Prenatal diagnosis center	AMA	Low-Risk	No	None	Live Birth	Normal	2202863
609	NIPT	16	No	168	44	1	0	Prenatal diagnosis center	Twin pregnancy	Low-Risk	No	None	Live Birth	Normal	2002754
610	NIPT	16	No	170	59	2	1	Partner hospital-2	Routine screening	Low-Risk	No	None	Live Birth	Normal	2133586
611	NIPT	16	No	158	65	5	1	Partner hospital-1	AMSS	Low-Risk	No	None	Live Birth	Normal	2441347
612	NIPT	16	No	158	60.45	1	0	Partner hospital-1	Routine screening	Low-Risk	No	None	Live Birth	Normal	2108196
613	NIPT	20	Yes	164	53	4	1	Partner hospital-5	AMSS	Low-Risk	No	None	Live Birth	Normal	2049373
614	NIPT	20	No	156	52.5	1	0	Partner hospital-1	PFA	Low-Risk	No	None	Live Birth	Normal	2087899
615	NIPT	20	No	164	54	1	0	Prenatal diagnosis center	Routine screening	Low-Risk	No	None	Live Birth	Normal	2125063
616	NIPT	20	No	158	59	4	0	Prenatal diagnosis center	Routine screening	Low-Risk	No	None	Live Birth	Normal	2637341
617	NIPT	25	No	163	54.4	2	1	Partner hospital-1	Routine screening	Low-Risk	No	None	Live Birth	Normal	2130679
618	NIPT	13	Yes	163	61	2	1	Prenatal diagnosis center	Routine screening	Low-Risk	No	None	Live Birth	Normal	2750004
619	NIPT	13	Yes	160	43.9	1	0	Partner hospital-1	Routine screening	Low-Risk	No	None	Live Birth	Normal	2392954
620	NIPT	13	Yes	155	71.8	1	0	Prenatal diagnosis center	AMA	Low-Risk	No	None	Live Birth	Normal	2535729
621	NIPT	16	Yes	162	49	2	0	Partner hospital-1	AMA	Low-Risk	No	None	Live Birth	Normal	1734433
622	NIPT	22	Yes	157	56	2	1	Prenatal diagnosis center	Routine screening	Low-Risk	No	None	Live Birth	Normal	2085255
623	NIPT	22	Yes	160	40	3	1	Prenatal diagnosis center	AMA	Low-Risk	No	None	Live Birth	Normal	2791426
624	NIPT	16	No	163	65.9	2	1	Partner hospital-1	UA	Low-Risk	No	None	Live Birth	Normal	2702807
625	NIPT	13	Yes	159	52	2	0	Partner hospital-1	Routine screening	Low-Risk	No	None	Live Birth	Normal	2248685
626	NIPT	13	Yes	158	53.5	2	1	Partner hospital-1	AMA	Low-Risk	No	None	Live Birth	Normal	1524655
627	NIPT	16	Yes	160	43	3	1	Prenatal diagnosis center	Routine screening	Low-Risk	No	None	Live Birth	Normal	2057136
628	NIPT	16	Yes	164	58	1	0	Prenatal diagnosis center	Routine screening	Low-Risk	No	None	Live Birth	Normal	2108306
629	NIPT	16	Yes	164	50	3	1	Partner hospital-1	Routine screening	Low-Risk	No	None	Live Birth	Normal	2237499
630	NIPT	16	Yes	158	68	1	0	Prenatal diagnosis center	Routine screening	Low-Risk	No	None	Live Birth	Normal	2263375
631	NIPT	16	Yes	166	58.3	1	0	Partner hospital-1	Routine screening	Low-Risk	No	None	Live Birth	Normal	2615598
632	NIPT	16	Yes	164	75.1	5	1	Prenatal diagnosis center	Routine screening	Low-Risk	No	None	Live Birth	Normal	2254232
633	NIPT	16	Yes	159	47.5	2	0	Prenatal diagnosis center	Routine screening	Low-Risk	No	None	Live Birth	Normal	2608995
634	NIPT	16	Yes	153	50	1	0	Partner hospital-4	Routine screening	Low-Risk	No	None	Live Birth	Normal	2235030
635	NIPT	16	Yes	162	52	4	1	Prenatal diagnosis center	AMA	Low-Risk	No	None	Live Birth	Normal	2463774
636	NIPT	16	Yes	165	59.5	3	1	Prenatal diagnosis center	AMA	Low-Risk	No	None	Live Birth	Normal	2435982
637	NIPT	20	Yes	165	62	4	1	Partner hospital-1	Routine screening	Low-Risk	No	None	Live Birth	Normal	2070661
638	NIPT	20	Yes	153	58.1	3	1	Partner hospital-1	Routine screening	Low-Risk	No	None	Live Birth	Normal	2162117
639	NIPT	20	Yes	168	45	1	0	Prenatal diagnosis center	AMA	Low-Risk	No	None	Live Birth	Normal	2289152
640	NIPT	20	Yes	153	71.5	1	0	Prenatal diagnosis center	AMA	Low-Risk	No	None	Live Birth	Normal	2581811
641	NIPT	20	Yes	160	64	3	2	Prenatal diagnosis center	AMA	Low-Risk	No	None	Live Birth	Normal	2206281
642	NIPT	13	No	165	48.5	2	0	Partner hospital-2	AMSS	Low-Risk	No	None	Live Birth	Normal	2471173
643	NIPT	13	Yes	158	57.6	2	1	Partner hospital-3	AMSS	Low-Risk	No	None	Live Birth	Normal	1903309
644	NIPT	16	No	158	54	3	1	Partner hospital-1	AMSS	Low-Risk	No	None	Live Birth	Normal	1536335
645	NIPT	16	No	156	58.4			Prenatal diagnosis center	Routine screening	Low-Risk	No	None	Live Birth	Normal	1536335
646	NIPT	16	No	158	47.5	4	0	Prenatal diagnosis center	IVF	Low-Risk	No	None	Live Birth	Normal	2283389
647	NIPT	22	No	158	58.4	4	2	Partner hospital-1	Routine screening	Low-Risk	No	None	Live Birth	Normal	2258615
648	NIPT	25	Yes	160	57.7	4	1	Prenatal diagnosis center	IVF	Low-Risk	No	None	Live Birth	Normal	2268354
649	NIPT	25	No	162	62	1	0	Prenatal diagnosis center	PFA	Low-Risk	No	None	Live Birth	Normal	2673245
650	NIPT	13	Yes	158	54.4	5	1	Prenatal diagnosis center	Routine screening	Low-Risk	No	None	Live Birth	Normal	2480129
651	NIPT	16	Yes	161	65.5	1	0	Prenatal diagnosis center	Routine screening	Low-Risk	No	None	Live Birth	Normal	1931199
652	NIPT	20	Yes	158	52.5	2	1	Partner hospital-2	Routine screening	Low-Risk	No	None	Live Birth	Normal	2185291
653	NIPT	20	Yes	162	70.8	2	1	Partner hospital-1	Routine screening	Low-Risk	No	None	Live Birth	Normal	2257550
654	NIPT	13	No	176	65	2	1	Prenatal diagnosis center	UA	Low-Risk	No	None	Live Birth	Normal	2143103
655	NIPT	13	No	156	60	3	0	Partner hospital-3	AMSS	Low-Risk	No	None	Live Birth	Normal	2785618
656	NIPT	13	No	164	76.3	4	1	Partner hospital-1	Routine screening	Low-Risk	No	None	Live Birth	Normal	2002499
657	NIPT	16	No	165	60	4	1	Partner hospital-5	AMSS	Low-Risk	No	None	Live Birth	Normal	2096282
658	NIPT	16	No	163	44.6	1	0	Prenatal diagnosis center	Routine screening	Low-Risk	No	None	Live Birth	Normal	2145708
659	NIPT	16	Yes	160	63	1	0	Partner hospital-4	AMSS	Low-Risk	No	None	Live Birth	Normal	1514019
660	NIPT	16	No	156	55	3	1	Prenatal diagnosis center	Routine screening	Low-Risk	No	None	Live Birth	Normal	2216530
661	NIPT	20	No	162	52.7	3	1	Partner hospital-1	Routine screening	Low-Risk	No	None	Live Birth	Normal	2062607
662	NIPT	20	No	159	38	2	1	Partner hospital-3	AMSS	Low-Risk	No	None	Live Birth	Normal	2054956
663	NIPT	13	Yes	163	46.3	1	0	Prenatal diagnosis center	AMA	Low-Risk	No	None	Live Birth	Normal	2349744
664	NIPT	16	Yes	156	49	3	1	Prenatal diagnosis center	Routine screening	Low-Risk	No	None	Live Birth	Normal	1892182
665	NIPT	16	Yes	160	59.3	2	1	Partner hospital-2	Routine screening	Low-Risk	No	None	Live Birth	Normal	1886314
666	NIPT	16	Yes	163	71	1	0	Partner hospital-1	Routine screening	Low-Risk	No	None	Live Birth	Normal	1988769
667	NIPT	16	Yes	164	65.7	2	1	Partner hospital-1	Routine screening	Low-Risk	No	None	Live Birth	Normal	1960236
668	NIPT	16	Yes	160	43.9	8	1	Partner hospital-1	Routine screening	Low-Risk	No	None	Live Birth	Normal	2653516
669	NIPT	16	Yes	167	68	2	1	Prenatal diagnosis center	AMA	Low-Risk	No	None	Live Birth	Normal	2198428
670	NIPT	16	Yes	163	63.8	1	0	Prenatal diagnosis center	AMA	Low-Risk	No	None	Live Birth	Normal	2112578
671	NIPT	20	Yes	152	53.2	2	0	Prenatal diagnosis center	Routine screening	Low-Risk	No	None	Live Birth	Normal	1975274
672	NIPT	20	Yes	165	60	3	1	Partner hospital-1	Routine screening	Low-Risk	No	None	Live Birth	Normal	1976260
673	NIPT	20	No	160	50.3	3	1	Partner hospital-6	AMA	Low-Risk	No	None	Live Birth	Normal	2252939
674	NIPT	20	Yes	155	45	5	1	Prenatal diagnosis center	AMA	Low-Risk	No	None	Live Birth	Normal	2130539
675	NIPT	20	Yes	160	56.6	6	1	Prenatal diagnosis center	AMA	Low-Risk	No	None	Live Birth	Normal	2377342
676	NIPT	22	Yes	155	53.5	1	0	Prenatal diagnosis center	Routine screening	Low-Risk	No	None	Live Birth	Normal	2292442
677	NIPT	13	No	153	45	1	0	Prenatal diagnosis center	Routine screening	Low-Risk	No	None	Live Birth	Normal	2249265
678	NIPT	13	No	158	61.1	4	1	Prenatal diagnosis center	Routine screening	Low-Risk	No	None	Live Birth	Normal	2780404
679	NIPT	16	No	163	68.5	3	1	Prenatal diagnosis center	Routine screening	Low-Risk	No	None	Live Birth	Normal	2283455
680	NIPT	16	No	162	72	3	1	Partner hospital-1	UA	Low-Risk	No	None	Live Birth	Normal	2513422
681	NIPT	20	Yes	155	67.5	6	1	Partner hospital-2	UA	Low-Risk	No	None	Live Birth	Normal	2298880
682	NIPT	25	Yes	170	64.5	1	1	Partner hospital-4	AMSS	Low-Risk	No	None	Live Birth	Normal	2299278
683	NIPT	25	No	168	55.2	3	2	Partner hospital-1	Routine screening	Low-Risk	No	None	Live Birth	Normal	2066884
684	NIPT	25	No	165	65	3	1	Partner hospital-1	Routine screening	Low-Risk	No	None	Live Birth	Normal	2532416
685	NIPT	13	Yes	158	55	3	1	Prenatal diagnosis center	AMA	Low-Risk	No	None	Live Birth	Normal	2645553
686	NIPT	16	Yes	170	110	5	1	Partner hospital-5	Routine screening	Low-Risk	No	None	Live Birth	Normal	2175562
687	NIPT	16	Yes	162	66	4	1	Partner hospital-1	Routine screening	Low-Risk	No	None	Live Birth	Normal	2512809
688	NIPT	16	Yes	160	60	1	0	Partner hospital-1	Routine screening	Low-Risk	No	None	Live Birth	Normal	2669278
689	NIPT	16	Yes	162	55.7	1	0	Partner hospital-1	Routine screening	Low-Risk	No	None	Live Birth	Normal	2379479
690	NIPT	16	Yes	156	52	3	1	Prenatal diagnosis center	AMA	Low-Risk	No	None	Live Birth	Normal	2645206
691	NIPT	16	Yes	156	49.9	3	2	Partner hospital-1	AMA	Low-Risk	No	None	Live Birth	Normal	2425505
692	NIPT	20	Yes	170	50.6	1	0	Partner hospital-2	AMSS	Low-Risk	No	None	Live Birth	Normal	2014052
693	NIPT	20	No	162	51	5	2	Partner hospital-1	AMSS	Low-Risk	No	None	Live Birth	Normal	2219566
694	NIPT	20	Yes	170	53	1	0	Prenatal diagnosis center	Routine screening	Low-Risk	No	None	Live Birth	Normal	2617982
695	NIPT	27	Yes	162	51	3	0	Partner hospital-5	AMA	Low-Risk	No	None	Live Birth	Normal	2558168
696	NIPT	13	No	163	57.5	1	0	Partner hospital-3	Routine screening	Low-Risk	No	None	Live Birth	Normal	2642947
697	NIPT	13	No	156	46	1	0	Partner hospital-3	AMSS	Low-Risk	No	None	Live Birth	Normal	2159091
698	NIPT	13	No	165	50.3	1	0	Prenatal diagnosis center	AMSS	Low-Risk	No	None	Live Birth	Normal	2574398
699	NIPT	13	No	165	60	1	0	Partner hospital-1	Routine screening	Low-Risk	No	None	Live Birth	Normal	2499053
700	NIPT	13	No	155	48.6	2	1	Partner hospital-1	Routine screening	Low-Risk	No	None	Live Birth	Normal	2407428
701	NIPT	16	No	160	50.3	4	1	Partner hospital-1	AMSS	Chr21high-risk	Yes	46,XN	Live Birth	Normal	2497821
702	NIPT	16	No	167	49.5	2	1	Prenatal diagnosis center	Routine screening	Low-Risk	No	None	Live Birth	Normal	2136318
703	NIPT	16	Yes	157	62.3	4	1	Partner hospital-6	AMSS	Low-Risk	No	None	Live Birth	Normal	2348435
704	NIPT	16	No	150	53	1	0	Partner hospital-3	AMSS	Low-Risk	No	None	Live Birth	Normal	2001781
705	NIPT	16	No	158	75	1	0	Prenatal diagnosis center	IVF	Low-Risk	No	None	Live Birth	Normal	2312116
706	NIPT	16	No	158	66	4	2	Prenatal diagnosis center	Routine screening	Low-Risk	No	None	Live Birth	Normal	2445596
707	NIPT	22	No	164	61	4	0	Prenatal diagnosis center	Routine screening	Low-Risk	No	None	Live Birth	Normal	2329914
708	NIPT	27	No	158	50	2	1	Partner hospital-4	AMSS	Low-Risk	No	None	Live Birth	Normal	2565828
709	NIPT	16	Yes	163	59	2	0	Prenatal diagnosis center	Routine screening	Low-Risk	No	None	Live Birth	Normal	2516549
710	NIPT	16	Yes	160	52	1	0	Prenatal diagnosis center	Routine screening	Low-Risk	No	None	Live Birth	Normal	2599046
711	NIPT	16	Yes	171	67	3	0	Prenatal diagnosis center	Routine screening	Low-Risk	No	None	Live Birth	Normal	2316199
712	NIPT	16	Yes	173	48	2	1	Partner hospital-1	Routine screening	Low-Risk	No	None	Live Birth	Normal	2246095
713	NIPT	16	Yes	155	73	1	0	Partner hospital-1	AMA	Low-Risk	No	None	Live Birth	Normal	1930296
714	NIPT	20	Yes	170	49	1	0	Partner hospital-4	Routine screening	Low-Risk	No	None	Live Birth	Normal	1841910
715	NIPT	20	Yes	157	76	1	0	Prenatal diagnosis center	AMA	Low-Risk	No	None	Live Birth	Normal	2648138
716	NIPT	22	Yes	158	55	3	1	Partner hospital-4	Routine screening	Low-Risk	No	None	Live Birth	Normal	2454347
717	NIPT	22	Yes	165	55	1	0	Partner hospital-1	Routine screening	Low-Risk	No	None	Live Birth	Normal	2541925
718	NIPT	13	No	160	52	1	0	Partner hospital-1	Routine screening	Low-Risk	No	None	Live Birth	Normal	2267892
719	NIPT	13	No	159	65	1	0	Partner hospital-1	Routine screening	Low-Risk	No	None	Live Birth	Normal	2414186
720	NIPT	13	No	165	52	1	0	Partner hospital-1	Routine screening	Low-Risk	No	None	Live Birth	Normal	2679813
721	NIPT	16	Yes	155	63	3	2	Partner hospital-4	AMSS	Low-Risk	No	None	Live Birth	Normal	2035752
722	NIPT	16	No	161	48	2	1	Prenatal diagnosis center	Routine screening	Low-Risk	No	None	Live Birth	Normal	1644985
723	NIPT	16	No	168	46	3	1	Partner hospital-2	Routine screening	Low-Risk	No	None	Live Birth	Normal	1644985
724	NIPT	16	No	160	55	3	0	Partner hospital-6	AMSS	Low-Risk	No	None	Live Birth	Normal	2535275
725	NIPT	16	No	167	50	3	0	Partner hospital-2	Routine screening	Low-Risk	No	None	Live Birth	Normal	2459344
726	NIPT	16	No	158	81	3	2	Prenatal diagnosis center	Routine screening	Low-Risk	No	None	Live Birth	Normal	2644994
727	NIPT	16	No	162	65	1	0	Partner hospital-2	Routine screening	Low-Risk	No	None	Live Birth	Normal	2785866
728	NIPT	20	No	164	46	2	1	Prenatal diagnosis center	IVF	Low-Risk	No	None	Live Birth	Normal	2347371
729	NIPT	27	No	170	52	4	1	Partner hospital-1	Routine screening	Low-Risk	No	None	Live Birth	Normal	2675131
730	NIPT	16	Yes	158	60	1	0	Partner hospital-2	AMSS	Low-Risk	No	None	Live Birth	Normal	2730565
731	NIPT	16	Yes	161	65	1	0	Partner hospital-1	AMA	Low-Risk	No	None	Live Birth	Normal	2637051
732	NIPT	16	Yes		54	1	0	Partner hospital-1	AMA	Low-Risk	No	None	Live Birth	Normal	2164199
733	NIPT	16	No	160	56.5	2	1	Partner hospital-1	AMA	Low-Risk	No	None	Live Birth	Normal	2724924
734	NIPT	20	Yes	160	65	2	1	Prenatal diagnosis center	AMA	Low-Risk	No	None	Live Birth	Normal	2317042
735	NIPT	22	Yes	155	50	2	1	Prenatal diagnosis center	AMA	Low-Risk	No	None	Live Birth	Normal	2528017
736	NIPT	13	No	160	57.5	3	1	Prenatal diagnosis center	Routine screening	Low-Risk	No	None	Live Birth	Normal	2211472
737	NIPT	13	No	158	50	3	0	Partner hospital-1	Routine screening	Low-Risk	No	None	Live Birth	Normal	2677669
738	NIPT	16	Yes	160	48	4	1	Prenatal diagnosis center	Routine screening	Low-Risk	No	None	Live Birth	Normal	2636175
739	NIPT	16	Yes	165	52	4	2	Prenatal diagnosis center	AMA	Low-Risk	No	None	Live Birth	Normal	2639220
740	NIPT	16	No	170	47.5	2	1	Partner hospital-1	Routine screening	Low-Risk	No	None	Live Birth	Normal	2437396
741	NIPT	16	No	172	49	2	1	Prenatal diagnosis center	Routine screening	Low-Risk	No	None	Live Birth	Normal	2515750
742	NIPT	20	No	160	74	2	0	Partner hospital-1	Routine screening	Low-Risk	No	None	Live Birth	Normal	2188283
743	NIPT	25	No	160	64	3	1	Partner hospital-2	UA	Low-Risk	No	None	Live Birth	Normal	2379054
744	NIPT	13	Yes	158	59	3	0	Prenatal diagnosis center	AMA	Low-Risk	No	None	Live Birth	Normal	1840639
745	NIPT	13	Yes	168	62	2	0	Prenatal diagnosis center	AMA	Low-Risk	No	None	Live Birth	Normal	2635865
746	NIPT	13	No	162	51	4	1	Partner hospital-6	AMA	Low-Risk	No	None	Live Birth	Normal	2615473
747	NIPT	16	No	160	54.5	1	0	Partner hospital-1	Routine screening	Low-Risk	No	None	Live Birth	Normal	2515784
748	NIPT	16	Yes	155	66	3	1	Partner hospital-1	Routine screening	Low-Risk	No	None	Live Birth	Normal	1997727
749	NIPT	16	Yes	157	71	1	0	Prenatal diagnosis center	Routine screening	Low-Risk	No	None	Live Birth	Normal	2181469
750	NIPT	16	Yes	160	67.5	1	0	Partner hospital-3	Routine screening	Low-Risk	No	None	Live Birth	Normal	2246947
751	NIPT	16	Yes	158	45	1	0	Partner hospital-2	AMA	Low-Risk	No	None	Live Birth	Normal	2378692
752	NIPT	16	No	157	61	2	0	Prenatal diagnosis center	AMA	Low-Risk	No	None	Live Birth	Normal	2766302
753	NIPT	16	Yes	158	55	2	0	Partner hospital-1	AMA	Low-Risk	No	None	Live Birth	Normal	2721210
754	NIPT	20	No	165	74	4	3	Partner hospital-1	Twin pregnancy	Low-Risk	No	None	Live Birth	Normal	2565826
755	NIPT	20	Yes	153	47	1	0	Partner hospital-1	Routine screening	Low-Risk	No	None	Live Birth	Normal	2532023
756	NIPT	20	No	163	66	4	1	Partner hospital-1	AMSS	Low-Risk	No	None	Live Birth	Normal	2632702
757	NIPT	20	No	172	70	3	1	Partner hospital-1	AMA	Low-Risk	No	None	Live Birth	Normal	2720374
758	NIPT	22	Yes	160	67.4	4	1	Partner hospital-4	AMSS	Low-Risk	No	None	Live Birth	Normal	2774546
759	NIPT	25	No	160	48	1	0	Prenatal diagnosis center	AMA	Low-Risk	No	None	Live Birth	Normal	2555374
760	NIPT	13	No		59	1	0	Prenatal diagnosis center	Routine screening	Low-Risk	No	None	Live Birth	Normal	2379726
761	NIPT	16	No	156	65	2	1	Partner hospital-1	AMSS	Low-Risk	No	None	Live Birth	Normal	2278000
762	NIPT	16	No	165	56	1	0	Partner hospital-1	Routine screening	Low-Risk	No	None	Live Birth	Normal	2635989
763	NIPT	16	No	159	52	1	0	Partner hospital-1	Routine screening	Low-Risk	No	None	Live Birth	Normal	2460465
764	NIPT	16	No	161	69.5	3	1	Prenatal diagnosis center	Routine screening	Low-Risk	No	None	Live Birth	Normal	2513278
765	NIPT	16	No	164	59	2	1	Partner hospital-1	Routine screening	Low-Risk	No	None	Live Birth	Normal	2639167
766	NIPT	16	No	162	60	2	1	Partner hospital-1	UA	Low-Risk	No	None	Live Birth	Normal	2329509
767	NIPT	16	Yes	160	52	1	0	Prenatal diagnosis center	Routine screening	Low-Risk	No	None	Live Birth	Normal	2638016
768	NIPT	16	Yes	160	81	1	0	Prenatal diagnosis center	Routine screening	Low-Risk	No	None	Live Birth	Normal	2717582
769	NIPT	16	Yes	167	55	2	1	Partner hospital-2	Routine screening	Low-Risk	No	None	Live Birth	Normal	2740512
770	NIPT	20	Yes	160	47	1	0	Prenatal diagnosis center	Routine screening	Low-Risk	No	None	Live Birth	Normal	2548327
771	NIPT	20	No	163	82	2	0	Partner hospital-1	AMSS	Low-Risk	No	None	Live Birth	Normal	2364574
772	NIPT	20	Yes	168	56	1	0	Prenatal diagnosis center	AMA	Low-Risk	No	None	Live Birth	Normal	2588787
773	NIPT	20	No	156	65	3	0	Prenatal diagnosis center	AMA	Low-Risk	No	None	Live Birth	Normal	2544153
774	NIPT	20	No	163	80	4	1	Prenatal diagnosis center	AMA	Low-Risk	No	None	Live Birth	Normal	2394299
775	NIPT	20	Yes	156	62.5	3	2	Partner hospital-1	AMA	Low-Risk	No	None	Live Birth	Normal	2229273
776	NIPT	22	Yes	162	85	1	0	Partner hospital-3	AMA	Low-Risk	No	None	Live Birth	Normal	2703258
777	NIPT	22	Yes	164	55	1	0	Prenatal diagnosis center	AMA	Low-Risk	No	None	Live Birth	Normal	2506066
778	NIPT	13	Yes	160	48	1	0	Partner hospital-1	Routine screening	Low-Risk	No	None	Live Birth	Normal	2567263
779	NIPT	16	No	168	52	2	0	Partner hospital-2	Routine screening	Low-Risk	No	None	Live Birth	Normal	2573085
780	NIPT	16	Yes	165	60	1	0	Prenatal diagnosis center	Routine screening	Low-Risk	No	None	Live Birth	Normal	2732477
781	NIPT	16	Yes	164	55	2	1	Partner hospital-2	Routine screening	Low-Risk	No	None	Live Birth	Normal	2754290
782	NIPT	16	Yes	164	45	1	0	Partner hospital-2	Routine screening	Low-Risk	No	None	Live Birth	Normal	2728510
783	NIPT	16	Yes	158	50	2	1	Partner hospital-3	Routine screening	Low-Risk	No	None	Live Birth	Normal	2664616
784	NIPT	20	No	159	53.5	1	0	Partner hospital-1	AMSS	Low-Risk	No	None	Live Birth	Normal	2440698
785	NIPT	13	No	166	72	2	1	Partner hospital-2	AMSS	Low-Risk	No	None	Live Birth	Normal	1752767
786	NIPT	13	Yes	165	49	1	0	Partner hospital-2	Routine screening	Low-Risk	No	None	Live Birth	Normal	2254077
787	NIPT	16	No	160	45.2	1	0	Partner hospital-3	AMA	Low-Risk	No	None	Live Birth	Normal	2284109
788	NIPT	16	Yes	160	55	2	0	Prenatal diagnosis center	AMA	Low-Risk	No	None	Live Birth	Normal	2315653
789	NIPT	22	Yes	160	51	2	0	Partner hospital-5	Routine screening	Low-Risk	No	None	Live Birth	Normal	2580738
790	NIPT	22	Yes	157	53	2	1	Partner hospital-1	Routine screening	Low-Risk	No	None	Live Birth	Normal	2326638
791	NIPT	22	Yes	158	55	1	0	Prenatal diagnosis center	Routine screening	Low-Risk	No	None	Live Birth	Normal	2306964
792	NIPT	22	Yes	160	50.02	1	0	Partner hospital-1	AMA	Low-Risk	No	None	Live Birth	Normal	2767137
793	NIPT	16	Yes	172	55	3	0	Prenatal diagnosis center	Routine screening	Low-Risk	No	None	Live Birth	Normal	2633255
794	NIPT	20	Yes	161	60	1	0	Prenatal diagnosis center	Routine screening	Low-Risk	No	None	Live Birth	Normal	2407098
795	NIPT	16	No	160	63	2	1	Partner hospital-4	AMSS	Low-Risk	No	None	Live Birth	Normal	1634485
796	NIPT	16	No	170	47	2	0	Partner hospital-2	AMA	Low-Risk	No	None	Live Birth	Normal	1634485
797	NIPT	16	Yes	167	52.6	5	2	Prenatal diagnosis center	AMA	Low-Risk	No	None	Live Birth	Normal	2640302
798	NIPT	20	No	168	80	1	0	Partner hospital-6	Routine screening	Low-Risk	No	None	Live Birth	Normal	2292166
799	NIPT	13	No	162	61.5	3	1	Partner hospital-1	Routine screening	Low-Risk	No	None	Live Birth	Normal	2717895
800	NIPT	16	No	166	66	2	0	Prenatal diagnosis center	IVF	Low-Risk	No	None	Live Birth	Normal	2743294
801	NIPT	16	Yes	158	58	1	0	Prenatal diagnosis center	Routine screening	Low-Risk	No	None	Live Birth	Normal	2769340
802	NIPT	22	No	160	71.5	2	1	Partner hospital-1	Routine screening	Low-Risk	No	None	Live Birth	Normal	2394144
803	NIPT	25	Yes	158	62	1	0	Prenatal diagnosis center	Routine screening	Low-Risk	No	None	Live Birth	Normal	2130655
804	NIPT	25	No	167	50	3	1	Prenatal diagnosis center	AMSS	Low-Risk	No	None	Live Birth	Normal	1883044
805	NIPT	13	No	165	46	2	0	Prenatal diagnosis center	Routine screening	Low-Risk	No	None	Live Birth	Normal	2720843
806	NIPT	16	No	163	54	1	0	Partner hospital-5	Routine screening	Low-Risk	No	None	Live Birth	Normal	2574282
807	NIPT	16	Yes	155	70	4	1	Partner hospital-1	AMA	Low-Risk	No	None	Live Birth	Normal	2744261
808	NIPT	20	Yes	170	59.5	1	0	Prenatal diagnosis center	Routine screening	Low-Risk	No	None	Live Birth	Normal	2118011
809	NIPT	20	No	165	60	1	0	Partner hospital-1	Routine screening	Low-Risk	No	None	Live Birth	Normal	2745590
810	NIPT	22	Yes	167	63	3	0	Partner hospital-1	Routine screening	Low-Risk	No	None	Live Birth	Normal	2317207
811	NIPT	13	Yes	163	60	2	1	Partner hospital-6	Routine screening	Low-Risk	No	None	Live Birth	Normal	2137397
812	NIPT	13	No	167	67	3	0	Partner hospital-5	AMA	Low-Risk	No	None	Live Birth	Normal	2559017
813	NIPT	16	No	167	49	2	1	Partner hospital-2	AMA	Low-Risk	No	None	Live Birth	Normal	2663701
814	NIPT	20	Yes	169	52	2	1	Partner hospital-2	Routine screening	Low-Risk	No	None	Live Birth	Normal	2728103
815	NIPT	13	Yes	163	76	1	0	Partner hospital-4	Routine screening	Low-Risk	No	None	Live Birth	Normal	2473566
816	NIPT	13	No	160	51.5	3	1	Partner hospital-5	AMA	Low-Risk	No	None	Live Birth	Normal	2548664
817	NIPT	13	Yes	163	69	2	0	Partner hospital-1	AMA	Low-Risk	No	None	Live Birth	Normal	2584858
818	NIPT	16	No	165	68.5	2	1	Partner hospital-1	AMSS	Low-Risk	No	None	Live Birth	Normal	2519156
819	NIPT	16	No	158	50.5	5	0	Partner hospital-5	AMA	Low-Risk	No	None	Live Birth	Normal	2585404
820	NIPT	16	No	158	64	1	0	Prenatal diagnosis center	AMA	Low-Risk	No	None	Live Birth	Normal	2612495
821	NIPT	20	Yes	158	91	2	1	Partner hospital-1	Routine screening	Low-Risk	No	None	Live Birth	Normal	2706215
822	NIPT	20	No	155	45	4	1	Partner hospital-1	AMA	Low-Risk	No	None	Live Birth	Normal	2130488
823	NIPT	16	Yes	153	60	1		Partner hospital-1	Routine screening	Low-Risk	No	None	Live Birth	Normal	2514169
824	NIPT	16	Yes	163	71	2	0	Partner hospital-2	Routine screening	Low-Risk	No	None	Live Birth	Normal	2620462
825	NIPT	16	No	162	58	1	0	Prenatal diagnosis center	UA	Low-Risk	No	None	Live Birth	Normal	2696679
826	NIPT	16	No	164	43.5	3	1	Partner hospital-2	AMA	Low-Risk	No	None	Live Birth	Normal	2619096
827	NIPT	20	No	163	84	5	0	Partner hospital-4	AMSS	Low-Risk	No	None	Live Birth	Normal	2642592
828	NIPT	20	No	170	84	3	0	Partner hospital-1	AMSS	Low-Risk	No	None	Live Birth	Normal	2607077
829	NIPT	20	Yes	161	75	1	0	Partner hospital-1	AMSS	Low-Risk	No	None	Live Birth	Normal	2602327
830	NIPT	20	Yes	153	54	2	0	Prenatal diagnosis center	IVF	Low-Risk	No	None	Live Birth	Normal	1953866
831	NIPT	20	No	153	56	8	2	Partner hospital-2	AMA	Low-Risk	No	None	Live Birth	Normal	2761312
832	NIPT	20	No	167	52	2	1	Partner hospital-2	AMA	Low-Risk	No	None	Live Birth	Normal	2283881
833	NIPT	20	Yes	160	60	1	0	Partner hospital-6	AMA	Low-Risk	No	None	Live Birth	Normal	2208815
834	NIPT	22	Yes	160	48	1	0	Prenatal diagnosis center	Routine screening	Low-Risk	No	None	Live Birth	Normal	2734714
835	NIPT	22	Yes	165	49	3	1	Prenatal diagnosis center	Routine screening	Low-Risk	No	None	Live Birth	Normal	2271648
836	NIPT	25	No	160	76	1	0	Prenatal diagnosis center	IVF	Low-Risk	No	None	Live Birth	Normal	2272625
837	NIPT	13	Yes	151	47	1	0	Partner hospital-4	AMA	Low-Risk	No	None	Live Birth	Normal	2062061
838	NIPT	13	Yes	158	49	1	0	Partner hospital-3	AMA	Low-Risk	No	None	Live Birth	Normal	2691069
839	NIPT	16	No	170	53	3	0	Partner hospital-5	AMSS	Low-Risk	No	None	Live Birth	Normal	2762227
840	NIPT	16	No	167	65	2	0	Prenatal diagnosis center	AMSS	Low-Risk	No	None	Live Birth	Normal	2691182
841	NIPT	16	Yes	165	44	4	1	Partner hospital-4	AMA	Low-Risk	No	None	Live Birth	Normal	1913228
842	NIPT	20	No	165	65.5		1	Partner hospital-1	Routine screening	Low-Risk	No	None	Live Birth	Normal	2717581
843	NIPT	20	Yes	155	56			Partner hospital-1	Twin pregnancy	Low-Risk	No	None	Live Birth	Normal	2733035
844	NIPT	20	Yes	165	90	3	0	Prenatal diagnosis center	Routine screening	Low-Risk	No	None	Live Birth	Normal	2605703
845	NIPT	20	No	156	59.5	3	1	Partner hospital-5	AMA	Low-Risk	No	None	Live Birth	Normal	2637320
846	NIPT	22	No	153	64	2	1	Partner hospital-2	AMA	Low-Risk	No	None	Live Birth	Normal	2508009
847	NIPT	25	No	160	54.5	4	2	Partner hospital-6	AMA	Low-Risk	No	None	Live Birth	Normal	2457286
848	NIPT	27	No	155	87.5	2		Partner hospital-1	AMA	Low-Risk	No	None	Live Birth	Normal	2729401
849	NIPT	13	Yes	165	50	2	0	Partner hospital-1	Routine screening	Low-Risk	No	None	Live Birth	Normal	2644117
850	NIPT	13	Yes	160	52.3	3	1	Prenatal diagnosis center	Routine screening	Low-Risk	No	None	Live Birth	Normal	2438304
851	NIPT	16	Yes	165	73.9	3	1	Partner hospital-5	Routine screening	Low-Risk	No	None	Live Birth	Normal	2540057
852	NIPT	16	No	163	60	2	1	Prenatal diagnosis center	Twin pregnancy	Low-Risk	No	None	Live Birth	Normal	2678404
853	NIPT	16	No	158	48	2	1	Partner hospital-1	Routine screening	Low-Risk	No	None	Live Birth	Normal	2565928
854	NIPT	16	No	160	86	3	1	Prenatal diagnosis center	AMA	Low-Risk	No	None	Live Birth	Normal	2750667
855	NIPT	20	Yes	160	64	4	1	Partner hospital-1	AMSS	Low-Risk	No	None	Live Birth	Normal	2667147
856	NIPT	20	Yes	163	54	1		Partner hospital-1	UA	Low-Risk	No	None	Live Birth	Normal	2492646
857	NIPT	20	No	158	50	3		Prenatal diagnosis center	AMA	Low-Risk	No	None	Live Birth	Normal	2460218
858	NIPT	22	No	160	62	2	1	Prenatal diagnosis center	AMA	Low-Risk	No	None	Live Birth	Normal	2675570
859	NIPT	22	Yes	158	60	3	1	Prenatal diagnosis center	AMA	Low-Risk	No	None	Live Birth	Normal	2632518
860	NIPT	22	Yes	140	55	2	1	Partner hospital-1	AMA	Low-Risk	No	None	Live Birth	Normal	2619240
861	NIPT	25	No		63	1	0	Prenatal diagnosis center	AMA	Low-Risk	No	None	Live Birth	Normal	2739696
862	NIPT	16	No	158	41	1	2	Partner hospital-1	AMSS	Low-Risk	No	None	Live Birth	Normal	2444484
863	NIPT	16	Yes	162	56.8	3	1	Partner hospital-5	Routine screening	Low-Risk	No	None	Live Birth	Normal	2258344
864	NIPT	16	No	158	60	2		Partner hospital-1	AMSS	Low-Risk	No	None	Live Birth	Normal	2544203
865	NIPT	16	No	158	59.6	4	1	Prenatal diagnosis center	IVF	Low-Risk	No	None	Live Birth	Normal	2347866
866	NIPT	16	Yes	160	58.5	1	0	Partner hospital-1	Routine screening	Low-Risk	No	None	Live Birth	Normal	2775947
867	NIPT	16	No	158	65	3	1	Partner hospital-1	AMA	Low-Risk	No	None	Live Birth	Normal	2418208
868	NIPT	16	Yes	162	71.9	3	1	Prenatal diagnosis center	AMA	Low-Risk	No	None	Live Birth	Normal	2690135
869	NIPT	22	No	158	55.6	2	1	Partner hospital-5	AMSS	Low-Risk	No	None	Live Birth	Normal	2443942
870	NIPT	13	Yes	162	60	4	1	Partner hospital-6	AMSS	Low-Risk	No	None	Live Birth	Normal	2468963
871	NIPT	16	No	165	45	1	0	Prenatal diagnosis center	AMSS	Low-Risk	No	None	Live Birth	Normal	2184978
872	NIPT	16	Yes	166	79	2		Prenatal diagnosis center	AMSS	Low-Risk	No	None	Live Birth	Normal	2637092
873	NIPT	16	No	168	79	2	1	Partner hospital-4	Routine screening	Low-Risk	No	None	Live Birth	Normal	2671783
874	NIPT	20	Yes	158	67.5	1	1	Prenatal diagnosis center	Routine screening	Low-Risk	No	None	Live Birth	Normal	2711282
875	NIPT	20	Yes	165	80	2	1	Partner hospital-1	AMSS	Low-Risk	No	None	Live Birth	Normal	1515058
876	NIPT	20	Yes	160	57	4	1	Partner hospital-4	AMA	Low-Risk	No	None	Live Birth	Normal	2641461
877	NIPT	22	No	158	53	2	1	Partner hospital-4	AMA	Low-Risk	No	None	Live Birth	Normal	2404841
878	NIPT	25	No	158	50			Prenatal diagnosis center	AMA	Low-Risk	No	None	Live Birth	Normal	2410394
879	NIPT	13	No	165	77	1		Prenatal diagnosis center	IVF	Low-Risk	No	None	Live Birth	Normal	2779925
880	NIPT	16	No	158	60	2	1	Partner hospital-6	AMA	Low-Risk	No	None	Live Birth	Normal	2647655
881	NIPT	16	No	155	60	1	0	Partner hospital-1	AMSS	Low-Risk	No	None	Live Birth	Normal	2649174
882	NIPT	16	Yes	159	53.5	1	0	Partner hospital-6	AMA	Low-Risk	No	None	Live Birth	Normal	2586972
883	NIPT	16	No	161	58	1		Partner hospital-4	AMA	Low-Risk	No	None	Live Birth	Normal	2542415
884	NIPT	20	Yes	163	45	1		Prenatal diagnosis center	AMA	Low-Risk	No	None	Live Birth	Normal	2678915
885	NIPT	22	No	162	70	2	0	Partner hospital-1	Routine screening	Low-Risk	No	None	Live Birth	Normal	2547839
886	NIPT	27	Yes	164	50.5	1		Partner hospital-1	AMSS	Low-Risk	No	None	Live Birth	Normal	2576984
887	NIPT	13	Yes	150	44	1	0	Prenatal diagnosis center	AMA	Low-Risk	No	None	Live Birth	Normal	2683137
888	NIPT	16	No		59	1	0	Prenatal diagnosis center	Routine screening	Low-Risk	No	None	Live Birth	Normal	2779324
889	NIPT	16	No	166	65			Partner hospital-5	AMA	Low-Risk	No	None	Live Birth	Normal	2704838
890	NIPT	16	No	156	60	4	1	Partner hospital-2	AMA	Low-Risk	No	None	Live Birth	Normal	2641754
891	NIPT	16	No	160	44	1	0	Prenatal diagnosis center	AMA	Low-Risk	No	None	Live Birth	Normal	2600374
892	NIPT	16	Yes	169	53	1	0	Partner hospital-1	AMA	Low-Risk	No	None	Live Birth	Normal	2589644
893	NIPT	20	No	160	48.5	1	0	Prenatal diagnosis center	Routine screening	Low-Risk	No	None	Live Birth	Normal	2400480
894	NIPT	20	Yes	160	51	3	1	Partner hospital-4	AMSS	Low-Risk	No	None	Live Birth	Normal	2375060
895	NIPT	20	Yes	163	51.5	2	1	Partner hospital-4	AMA	Low-Risk	No	None	Live Birth	Normal	2676277
896	NIPT	20	No	165	48	3	1	Prenatal diagnosis center	AMA	Low-Risk	No	None	Live Birth	Normal	2673600
897	NIPT	20	No	160	68	2	0	Partner hospital-1	AMA	Low-Risk	No	None	Live Birth	Normal	2742237
898	NIPT	20	No	160	53	2	1	Partner hospital-2	AMA	Low-Risk	No	None	Live Birth	Normal	2448211
899	NIPT	20	Yes	156	54	4	1	Partner hospital-5	AMA	Low-Risk	No	None	Live Birth	Normal	2756562
900	NIPT	22	No	162	61.5	2	1	Prenatal diagnosis center	AMA	Low-Risk	No	None	Live Birth	Normal	2609727
901	NIPT	20	No	165	86.5	3	1	Partner hospital-1	Routine screening	Low-Risk	No	None	Live Birth	Normal	2723417
902	NIPT	20	Yes	160	46	1	0	Prenatal diagnosis center	Routine screening	Low-Risk	No	None	Live Birth	Normal	2529179
903	NIPT	20	No	156	48	2	1	Prenatal diagnosis center	AMSS	Low-Risk	No	None	Live Birth	Normal	2668802
904	NIPT	22	No	162	66	1	0	Prenatal diagnosis center	AMSS	Low-Risk	No	None	Live Birth	Normal	2704857
905	NIPT	25	No	158	43	1	0	Prenatal diagnosis center	AMA	Low-Risk	No	None	Live Birth	Normal	2653101
906	NIPT	22	Yes	164	55	2	1	Partner hospital-3	AMSS	Low-Risk	No	None	Live Birth	Normal	2255252
907	NIPT	27	No	155	51.5	1	0	Prenatal diagnosis center	Routine screening	Low-Risk	No	None	Live Birth	Normal	2508854
908	NIPT	25	Yes	160	61.3	2	0	Partner hospital-2	UA	Low-Risk	No	None	Live Birth	Normal	2467947
909	NIPT	22	Yes	153	62	1		Prenatal diagnosis center	Routine screening	Low-Risk	No	None	Live Birth	Normal	2395372
910	NIPT	20	Yes	165	78.5	3	1	Prenatal diagnosis center	Routine screening	Chr21high-risk	Yes	47,XN,+21	TOP	NA	2618426
911	NIPT	20	Yes	165		2		Partner hospital-6	Routine screening	Chr21high-risk	Yes	46,XN	Live Birth	Normal	2497429
912	NIPT	16	Yes	155	55.7	4	2	Prenatal diagnosis center	AMA	Chr21high-risk	Yes	47,XN,+21	TOP	NA	2671330
913	NIPT	20	Yes	156	57	3	1	Partner hospital-1	Routine screening	Chr21high-risk	Yes	46,XN	Live Birth	Normal	2689692
914	NIPT	27	No	165	69	2	1	Partner hospital-1	Routine screening	Low-Risk	No	None	Live Birth	Normal	2751443
915	NIPT	12	Yes	170	79	3	0	Prenatal diagnosis center	Routine screening	Chr21high-risk	Yes	46,XN	Live Birth	Normal	2419281
916	NIPT	22	No	151			1	Partner hospital-1	AMA	Low-Risk	No	None	Live Birth	Normal	2632074
917	NIPT	25	Yes	158	57	4	1	Partner hospital-5	Routine screening	Chr21high-risk	Yes	46,XN	Live Birth	Normal	2404913
918	NIPT	16	Yes			3	0	Partner hospital-6	AMSS	Low-Risk	No	None	Live Birth	Normal	2393843
919	NIPT	28	Yes	140	40	1	0	Prenatal diagnosis center	AMSS	Low-Risk	No	None	Live Birth	Normal	2736424
920	NIPT	12	No	158	65.4	2	0	Prenatal diagnosis center	Twin pregnancy	Low-Risk	No	None	Live Birth	Normal	2480508
921	NIPT	25	No	160	57.6	1	0	Partner hospital-6	Routine screening	Low-Risk	No	None	Live Birth	Normal	2257074
922	NIPT	25	No	163	54	1	0	Prenatal diagnosis center	Routine screening	Low-Risk	No	None	Live Birth	Normal	2407829
923	NIPT	27	Yes	165	67	1		Partner hospital-1	Routine screening	Chr21high-risk	Yes	47,XN,+21	TOP	NA	2431704
924	NIPT	22	Yes	158	56	2	1	Partner hospital-2	Routine screening	Chr21high-risk	Yes	47,XN,+21	TOP	NA	2299602
925	NIPT	22	Yes	158	98	2	1	Prenatal diagnosis center	AMSS	Low-Risk	No	None	Live Birth	Normal	2678302
926	NIPT	20	Yes	160	65	3	1	Prenatal diagnosis center	IVF	Low-Risk	No	None	Live Birth	Normal	2317936
927	NIPT	22	No	160	51	4	1	Partner hospital-4	AMA	Low-Risk	No	None	Live Birth	Normal	2680312
928	NIPT	16	Yes	162	70	2	1	Partner hospital-5	AMA	Low-Risk	No	None	Live Birth	Normal	2123736
929	NIPT	20	No	165	70	2	1	Prenatal diagnosis center	Twin pregnancy	Low-Risk	No	None	Live Birth	Normal	2289473
930	NIPT	20	Yes	158	48.4	3	1	Partner hospital-1	AMA	Low-Risk	No	None	Live Birth	Normal	2193546
931	NIPT	22	No	163	68	3		Partner hospital-3	Routine screening	Low-Risk	No	None	Live Birth	Normal	2737329
932	NIPT	25	Yes	160	74	3	1	Partner hospital-1	Routine screening	Low-Risk	No	None	Live Birth	Normal	2649210
933	NIPT	25	No	162	54	2	0	Partner hospital-1	Routine screening	Low-Risk	No	None	Live Birth	Normal	2253435
934	NIPT	22	Yes	158	52	2	1	Partner hospital-1	Routine screening	Low-Risk	No	None	Live Birth	Normal	2267183
935	NIPT	25	Yes	158	63	3	1	Prenatal diagnosis center	Routine screening	Low-Risk	No	None	Live Birth	Normal	2452158
936	NIPT	20	No	158	55	3	1	Partner hospital-1	AMSS	Low-Risk	No	None	Live Birth	Normal	2650764
937	NIPT	25	No	160	86	2		Prenatal diagnosis center	IVF	Low-Risk	No	None	Live Birth	Normal	2444489
938	NIPT	16	No	158	53.3	1	2	Partner hospital-2	Routine screening	Low-Risk	No	None	Live Birth	Normal	2505967
939	NIPT	20	No	158	52	3	1	Partner hospital-1	AMA	Low-Risk	No	None	Live Birth	Normal	2650602
940	NIPT	22	No	158	74	4	1	Prenatal diagnosis center	AMA	Low-Risk	No	None	Live Birth	Normal	2624823
941	NIPT	27	Yes	165	64	3	1	Prenatal diagnosis center	AMA	Low-Risk	No	None	Live Birth	Normal	2683272
942	NIPT	20	Yes	158	52	1	0	Partner hospital-4	Routine screening	Low-Risk	No	None	Live Birth	Normal	2667014
943	NIPT	20	No	160	66			Partner hospital-1	AMSS	Low-Risk	No	None	Live Birth	Normal	2512435
944	NIPT	20	No	168	64	2	1	Partner hospital-3	AMSS	Low-Risk	No	None	Live Birth	Normal	2569222
945	NIPT	27	No	165	72	2	1	Partner hospital-5	AMSS	Low-Risk	No	None	Live Birth	Normal	2483146
946	NIPT	28	Yes	166	62	1	1	Prenatal diagnosis center	Routine screening	Low-Risk	No	None	Live Birth	Normal	2682465
947	NIPT	16	No	158	50.5	1	0	Partner hospital-1	UA	Low-Risk	No	None	Live Birth	Normal	2743463
948	NIPT	20	Yes	162	58	4	1	Prenatal diagnosis center	Routine screening	Low-Risk	No	None	Live Birth	Normal	2662792
949	NIPT	22	Yes	165	93.4	2	1	Partner hospital-6	Routine screening	Low-Risk	No	None	Live Birth	Normal	2206535
950	NIPT	13	Yes	164	73.2	2		Partner hospital-6	AMA	Low-Risk	No	None	Live Birth	Normal	2317033
951	NIPT	22	Yes	162	62	4	1	Prenatal diagnosis center	AMA	Low-Risk	No	None	Live Birth	Normal	2560451
952	NIPT	25	No	161	59	1		Prenatal diagnosis center	AMSS	Low-Risk	No	None	Live Birth	Normal	2583727
953	NIPT	20	Yes	163	54	2	1	Prenatal diagnosis center	Routine screening	Low-Risk	No	None	Live Birth	Normal	2740654
954	NIPT	16	Yes	159	58	2	0	Partner hospital-1	AMA	Low-Risk	No	None	Live Birth	Normal	2780541
955	NIPT	27	Yes	162	56	1		Partner hospital-5	AMSS	Low-Risk	No	None	Live Birth	Normal	2720076
956	NIPT	28	No	156	47	1		Partner hospital-6	AMSS	Low-Risk	No	None	Live Birth	Normal	2569776
957	NIPT	22	Yes	155	64	1		Partner hospital-1	Routine screening	Low-Risk	No	None	Live Birth	Normal	2609778
958	NIPT	16	Yes	160	64.5	1	0	Partner hospital-1	AMA	Low-Risk	No	None	Live Birth	Normal	2671403
959	NIPT	16	No	160	58	1	0	Partner hospital-1	Routine screening	Low-Risk	No	None	Live Birth	Normal	2363844
960	NIPT	16	Yes	163	62	2	1	Partner hospital-4	Twin pregnancy	Low-Risk	No	None	Live Birth	Normal	2410012
961	NIPT	16	Yes	165	64	4	1	Prenatal diagnosis center	Routine screening	Low-Risk	No	None	Live Birth	Normal	2643988
962	NIPT	28	Yes	160	50	1	0	Partner hospital-4	Routine screening	Low-Risk	No	None	Live Birth	Normal	2761534
963	NIPT	20	No	160	65	3	1	Partner hospital-2	AMSS	Low-Risk	No	None	Live Birth	Normal	2464381
964	NIPT	16	Yes	166	63	2	1	Prenatal diagnosis center	AMA	Low-Risk	No	None	Live Birth	Normal	2749429
965	NIPT	16	Yes			2	0	Prenatal diagnosis center	Routine screening	Low-Risk	No	None	Live Birth	Normal	2389025
966	NIPT	27	No	156	53			Partner hospital-1	Routine screening	Low-Risk	No	None	Live Birth	Normal	2479175
967	NIPT	25	Yes	158	72.5	1	0	Partner hospital-5	Routine screening	Low-Risk	No	None	Live Birth	Normal	2380334
968	NIPT	31	Yes	160	67	3	1	Prenatal diagnosis center	Routine screening	Low-Risk	No	None	Live Birth	Normal	2261607
969	NIPT	27	No	150	57	1	0	Partner hospital-6	AMSS	Low-Risk	No	None	Live Birth	Normal	2379077
970	NIPT	22	No	169	71	2	1	Partner hospital-1	Routine screening	Low-Risk	No	None	Live Birth	Normal	2600070
971	NIPT	22	No	162	57.8	1	0	Prenatal diagnosis center	Routine screening	Low-Risk	No	None	Live Birth	Normal	2531208
972	NIPT	27	No	160	60	4	1	Partner hospital-1	IVF	Low-Risk	No	None	Live Birth	Normal	2371483
973	NIPT	25	Yes	156	60	1	0	Partner hospital-5	Routine screening	Low-Risk	No	None	Live Birth	Normal	2569795
974	NIPT	27	No	165	62	1	0	Prenatal diagnosis center	IVF	Low-Risk	No	None	Live Birth	Normal	2687635
975	NIPT	28	Yes	168	63	1	0	Partner hospital-1	Routine screening	Low-Risk	No	None	Live Birth	Normal	2608155
976	NIPT	20	No	163	50	1	0	Prenatal diagnosis center	IVF	Low-Risk	No	None	Live Birth	Normal	2355932
977	NIPT	16	Yes	162	64.8	2	1	Partner hospital-1	Routine screening	Low-Risk	No	None	Live Birth	Normal	2722087
978	NIPT	22	Yes	167	71.3	1	0	Partner hospital-4	AMSS	Low-Risk	No	None	Live Birth	Normal	2122865
979	NIPT	20	Yes	160	68	2	1	Partner hospital-2	Routine screening	Low-Risk	No	None	Live Birth	Normal	2599406
980	NIPT	16	No	160	49	2	1	Prenatal diagnosis center	AMA	Low-Risk	No	None	Live Birth	Normal	2495515
981	NIPT	22	No		61	1	0	Prenatal diagnosis center	Twin pregnancy	Low-Risk	No	None	Live Birth	Normal	2686083
982	NIPT	28	Yes	163	63.8	3	1	Prenatal diagnosis center	Routine screening	Low-Risk	No	None	Live Birth	Normal	2392771
983	NIPT	16	Yes	160	53	3	1	Partner hospital-4	AMA	Low-Risk	No	None	Live Birth	Normal	2559665
984	NIPT	29	No	170	66.8	1		Prenatal diagnosis center	AMSS	Low-Risk	No	None	Live Birth	Normal	2659177
985	NIPT	22	No	168	81	1	0	Prenatal diagnosis center	Twin pregnancy	Low-Risk	No	None	Live Birth	Normal	2454839
986	NIPT	20	Yes	150	45	2	1	Prenatal diagnosis center	Routine screening	Low-Risk	No	None	Live Birth	Normal	2674581
987	NIPT	29	No	162		1	1	Partner hospital-1	Routine screening	Low-Risk	No	None	Live Birth	Normal	2635157
988	NIPT	25	No	155		1	1	Prenatal diagnosis center	AMSS	Low-Risk	No	None	Live Birth	Normal	2497879
989	NIPT	22	No	165	73	3	1	Prenatal diagnosis center	Routine screening	Low-Risk	No	None	Live Birth	Normal	2542901
990	NIPT	22	No	158	57.8	3	1	Prenatal diagnosis center	AMA	Low-Risk	No	None	Live Birth	Normal	2460779
991	NIPT	16	No	167	70	4	2	Prenatal diagnosis center	AMA	Low-Risk	No	None	Live Birth	Normal	2582920
992	NIPT	20	Yes	160	61	2	1	Prenatal diagnosis center	AMA	Low-Risk	No	None	Live Birth	Normal	2611460
993	NIPT	25	No	170	71	2	1	Partner hospital-6	AMSS	Low-Risk	No	None	Live Birth	Normal	2388978
994	NIPT	28	No	166	56.2	2	1	Partner hospital-2	Routine screening	Low-Risk	No	None	Live Birth	Normal	2654620
995	NIPT	16	Yes	160	56	2	0	Partner hospital-4	Routine screening	Low-Risk	No	None	Live Birth	Normal	2275195
996	NIPT	25	No	163	62	3	2	Partner hospital-2	AMA	Low-Risk	No	None	Live Birth	Normal	2684491
997	NIPT	22	Yes	164	62	1	0	Partner hospital-2	Routine screening	Low-Risk	No	None	Live Birth	Normal	2692335
998	NIPT	25	No	159	52	2	1	Prenatal diagnosis center	IVF	Low-Risk	No	None	Live Birth	Normal	2389114
999	NIPT	13	Yes	172	92	3	0	Partner hospital-5	UA	Low-Risk	No	None	Live Birth	Normal	2640407
1000	NIPT	22	Yes	160	58	2	1	Partner hospital-2	Routine screening	Low-Risk	No	None	Live Birth	Normal	2275644
1001	NIPT	25	Yes	165	69	4	1	Prenatal diagnosis center	AMSS	Low-Risk	No	None	Live Birth	Normal	2579868
1002	NIPT	16	No	169	74	1	0	Partner hospital-2	Routine screening	Low-Risk	No	None	Live Birth	Normal	2464992
1003	NIPT	16	Yes	160		1		Partner hospital-4	AMSS	Low-Risk	No	None	Live Birth	Normal	2451362
1004	NIPT	27	Yes	155	70	2	1	Partner hospital-3	AMSS	Low-Risk	No	None	Live Birth	Normal	2338123
1005	NIPT	25	Yes	165	62.2	2	1	Partner hospital-3	Routine screening	Low-Risk	No	None	Live Birth	Normal	2700069
1006	NIPT	22	Yes	160	72.5	1	0	Partner hospital-1	UA	Low-Risk	No	None	Live Birth	Normal	2573691
1007	NIPT	22	No	158	46	3	0	Partner hospital-3	Routine screening	Low-Risk	No	None	Live Birth	Normal	2684370
1008	NIPT	22	No	161	47	1	0	Prenatal diagnosis center	Routine screening	Low-Risk	No	None	Live Birth	Normal	2741833
1009	NIPT	28	Yes	162	79	4	1	Partner hospital-1	Routine screening	Low-Risk	No	None	Live Birth	Normal	2617920
1010	NIPT	22	No	150	85	1	0	Partner hospital-4	AMSS	Low-Risk	No	None	Live Birth	Normal	2412189
1011	NIPT	22	No	162	55.1	1	0	Partner hospital-1	Routine screening	Low-Risk	No	None	Live Birth	Normal	2475880
1012	NIPT	22	No	160	60	2	1	Prenatal diagnosis center	Routine screening	Low-Risk	No	None	Live Birth	Normal	2148939
1013	NIPT	25	No	158	62.5			Partner hospital-2	UA	Low-Risk	No	None	Live Birth	Normal	2771068
1014	NIPT	20	No	168	60	1	0	Partner hospital-1	Routine screening	Low-Risk	No	None	Live Birth	Normal	2422109
1015	NIPT	22	No	168	62	1	0	Partner hospital-1	Routine screening	Low-Risk	No	None	Live Birth	Normal	2620304
1016	NIPT	16	No	165	54	3	0	Prenatal diagnosis center	AMSS	Low-Risk	No	None	Live Birth	Normal	2222123
1017	NIPT	22	No	158	68	3	0	Partner hospital-1	Routine screening	Low-Risk	No	None	Live Birth	Normal	2658561
1018	NIPT	29	Yes	167	70	2	1	Prenatal diagnosis center	Routine screening	Low-Risk	No	None	Live Birth	Normal	2685518
1019	NIPT	20	No	160	46.5	2	0	Prenatal diagnosis center	IVF	Low-Risk	No	None	Live Birth	Normal	2576345
1020	NIPT	20	No	160	57	2	1	Partner hospital-2	UA	Low-Risk	No	None	Live Birth	Normal	2063573
1021	NIPT	25	No	152	52	3	1	Prenatal diagnosis center	AMA	Low-Risk	No	None	Live Birth	Normal	2211941
1022	NIPT	20	No	165	64	1	0	Prenatal diagnosis center	Routine screening	Low-Risk	No	None	Live Birth	Normal	2496596
1023	NIPT	27	Yes	158	65	1	0	Partner hospital-6	UA	RAAs-T8	No	None	Live Birth	Normal	2661449
1024	NIPT	20	Yes	155	58.7	5	2	Partner hospital-1	UA	Low-Risk	No	None	Live Birth	Normal	2329086
1025	NIPT	22	No	153	57	2	1	Partner hospital-1	Routine screening	Low-Risk	No	None	Live Birth	Normal	2771468
1026	NIPT	22	No	150	43	1	0	Prenatal diagnosis center	IVF	Low-Risk	No	None	Live Birth	Normal	2685178
1027	NIPT	20	No	167	69.5	1	0	Partner hospital-5	AMSS	Low-Risk	No	None	Live Birth	Normal	2418412
1028	NIPT	12	No	160	65	2	1	Partner hospital-5	AMSS	Low-Risk	No	None	Live Birth	Normal	2186382
1029	NIPT	22	No	160	68	1	0	Prenatal diagnosis center	Routine screening	Low-Risk	No	None	Live Birth	Normal	2504610
1030	NIPT	22	No	166	76	1	1	Partner hospital-2	Routine screening	Low-Risk	No	None	Live Birth	Normal	2396600
1031	NIPT	25	Yes	165	48	4	1	Partner hospital-1	AMSS	Low-Risk	No	None	Live Birth	Normal	2587290
1032	NIPT	25	No	162	65	4	1	Partner hospital-3	AMA	Low-Risk	No	None	Live Birth	Normal	2570900
1033	NIPT	28	No	165	65	4	1	Partner hospital-2	Routine screening	Low-Risk	No	None	Live Birth	Normal	2366042
1034	NIPT	16	No	167	84	2	0	Partner hospital-1	AMA	Low-Risk	No	None	Live Birth	Normal	2737581
1035	NIPT	25	No	150	52	1	1	Prenatal diagnosis center	Routine screening	Low-Risk	No	None	Live Birth	Normal	2314086
1036	NIPT	16	Yes	164	51	2	0	Partner hospital-1	Routine screening	Low-Risk	No	None	Live Birth	Normal	2789887
1037	NIPT	22	No	158	51	3	0	Partner hospital-1	Routine screening	Low-Risk	No	None	Live Birth	Normal	2209664
1038	NIPT	22	Yes	162	72	3	1	Prenatal diagnosis center	AMA	Low-Risk	No	None	Live Birth	Normal	2416362
1039	NIPT	27	Yes	170	68	3	2	Prenatal diagnosis center	Routine screening	Low-Risk	No	None	Live Birth	Normal	2770428
1040	NIPT	20	Yes	155	66	2	1	Prenatal diagnosis center	Routine screening	Low-Risk	No	None	Live Birth	Normal	2666480
1041	NIPT	28	No	158	72	1	0	Prenatal diagnosis center	Routine screening	Low-Risk	No	None	Live Birth	Normal	2718066
1042	NIPT	20	No	160	70	1	0	Prenatal diagnosis center	Routine screening	Low-Risk	No	None	Live Birth	Normal	2503711
1043	NIPT	27	Yes	165	74	3	1	Partner hospital-4	AMSS	Low-Risk	No	None	Live Birth	Normal	2393408
1044	NIPT	16	No	164	66	3	0	Partner hospital-1	AMA	Low-Risk	No	None	Live Birth	Normal	2686267
1045	NIPT	22	Yes	163	68	1	0	Prenatal diagnosis center	IVF	Low-Risk	No	None	Live Birth	Normal	2785859
1046	NIPT	28	No	153	56	3	1	Prenatal diagnosis center	Routine screening	Low-Risk	No	None	Live Birth	Normal	2608113
1047	NIPT	22	Yes	163	63	1	0	Partner hospital-1	Routine screening	Low-Risk	No	None	Live Birth	Normal	2541097
1048	NIPT	27	No	158	61	2	1	Partner hospital-4	Routine screening	Low-Risk	No	None	Live Birth	Normal	2081074
1049	NIPT	28	No	160	60	2	1	Partner hospital-1	AMSS	Low-Risk	No	None	Live Birth	Normal	2656231
1050	NIPT	29	No	155	45.5	1	0	Prenatal diagnosis center	AMSS	Low-Risk	No	None	Live Birth	Normal	2686167
1051	NIPT	20	No	167	65	3	1	Prenatal diagnosis center	AMSS	Low-Risk	No	None	Live Birth	Normal	2493880
1052	NIPT	28	No	163	75	2	1	Partner hospital-5	AMSS	Low-Risk	No	None	Live Birth	Normal	2600125
1053	NIPT	30	Yes	162	60	4	1	Partner hospital-6	AMA	Low-Risk	No	None	Live Birth	Normal	2284910
1054	NIPT	28	Yes	158	67	1	0	Prenatal diagnosis center	Routine screening	Low-Risk	No	None	Live Birth	Normal	2355169
1055	NIPT	25	Yes	160	86.5	2	1	Partner hospital-5	AMA	Low-Risk	No	None	Live Birth	Normal	2730936
1056	NIPT	25	Yes	159				Partner hospital-1	Routine screening	Low-Risk	No	None	Live Birth	Normal	2393601
1057	NIPT	27	Yes	162	59	4	1	Prenatal diagnosis center	Routine screening	Low-Risk	No	None	Live Birth	Normal	2537016
1058	NIPT	20	Yes	158	66.8	6	1	Partner hospital-1	AMSS	Low-Risk	No	None	Live Birth	Normal	2495216
1059	NIPT	22	No	160	50	1	0	Prenatal diagnosis center	AMSS	45,X	Yes	45,X	Live Birth	Normal	2486592
1060	NIPT	22	No	166	64	4	1	Partner hospital-1	AMA	Low-Risk	No	None	Live Birth	Normal	2307371
1061	NIPT	25	Yes	160	58	3	1	Partner hospital-1	Routine screening	Low-Risk	No	None	Live Birth	Normal	2697011
1062	NIPT	27	Yes	162	54	1	0	Partner hospital-6	Routine screening	Low-Risk	No	None	Live Birth	Normal	2368028
1063	NIPT	27	Yes	165		3	1	Partner hospital-1	Routine screening	Low-Risk	No	None	Live Birth	Normal	2572827
1064	NIPT	28	No	162	59.5	3	2	Partner hospital-3	AMA	Low-Risk	No	None	Live Birth	Normal	2013193
1065	NIPT	12	Yes	162	50	3	0	Prenatal diagnosis center	AMA	Low-Risk	No	None	Live Birth	Normal	2407929
1066	NIPT	16	No	160	66	4	1	Partner hospital-5	AMSS	Low-Risk	No	None	Live Birth	Normal	2638785
1067	NIPT	25	Yes	160	60	3	2	Partner hospital-6	AMSS	Low-Risk	No	None	Live Birth	Normal	2704875
1068	NIPT	27	Yes	163	62	3	1	Prenatal diagnosis center	AMA	Low-Risk	No	None	Live Birth	Normal	2547689
1069	NIPT	28	Yes	161	136	2	1	Partner hospital-1	Routine screening	Low-Risk	No	None	Live Birth	Normal	2472123
1070	NIPT	30	No	160	67	1		Partner hospital-2	Routine screening	Low-Risk	No	None	Live Birth	Normal	2383103
1071	NIPT	28	Yes	160	55	2	1	Partner hospital-1	Routine screening	Low-Risk	No	None	Live Birth	Normal	2722282
1072	NIPT	20	No	160	52	1	0	Partner hospital-1	AMSS	Low-Risk	No	None	Live Birth	Normal	2447673
1073	NIPT	22	No	153	85.4	4	2	Partner hospital-1	AMSS	Low-Risk	No	None	Live Birth	Normal	2653099
1074	NIPT	28	Yes	167	78	2	1	Partner hospital-1	Routine screening	Low-Risk	No	None	Live Birth	Normal	2433481
1075	NIPT	28	Yes	165	59	3	1	Partner hospital-1	Routine screening	Low-Risk	No	None	Live Birth	Normal	2376057
1076	NIPT	28	Yes	160	54.5	3	2	Prenatal diagnosis center	AMA	Low-Risk	No	None	Live Birth	Normal	2407020
1077	NIPT	25	No	155	49	2	1	Partner hospital-5	AMSS	Low-Risk	No	None	Live Birth	Normal	2418196
1078	NIPT	27	Yes	162	49	1	0	Prenatal diagnosis center	AMSS	Low-Risk	No	None	Live Birth	Normal	2485025
1079	NIPT	22	No	159	56	1	0	Partner hospital-3	Routine screening	Low-Risk	No	None	Live Birth	Normal	2454729
1080	NIPT	20	No	160	55	1	0	Prenatal diagnosis center	Routine screening	Low-Risk	No	None	Live Birth	Normal	2491834
1081	NIPT	25	No	160	54	1	0	Partner hospital-5	Routine screening	Low-Risk	No	None	Live Birth	Normal	2718616
1082	NIPT	29	Yes	159	70.5	2	1	Prenatal diagnosis center	AMA	Low-Risk	No	None	Live Birth	Normal	2743933
1083	NIPT	28	Yes	158	57	4	1	Partner hospital-1	Routine screening	Low-Risk	No	None	Live Birth	Normal	2272278
1084	NIPT	28	Yes	155	53	1	0	Prenatal diagnosis center	Routine screening	Low-Risk	No	None	Live Birth	Normal	2417799
1085	NIPT	28	Yes	165	77	2	1	Partner hospital-1	Routine screening	Low-Risk	No	None	Live Birth	Normal	2756144
1086	NIPT	28	Yes	155	60	1	0	Partner hospital-1	Routine screening	Low-Risk	No	None	Live Birth	Normal	2671510
1087	NIPT	20	No	158	71	1	0	Partner hospital-1	Routine screening	Low-Risk	No	None	Live Birth	Normal	2784133
1088	NIPT	25	No	160	56	2	1	Partner hospital-1	Routine screening	Low-Risk	No	None	Live Birth	Normal	2339319
1089	NIPT	25	No	164	72	1	0	Partner hospital-3	Twin pregnancy	Low-Risk	No	None	Live Birth	Normal	2388168
1090	NIPT	27	Yes	153	60	4	1	Partner hospital-4	Twin pregnancy	Low-Risk	No	None	Live Birth	Normal	2447211
1091	NIPT	20	Yes	167	83	1	0	Partner hospital-4	AMSS	Low-Risk	No	None	Live Birth	Normal	2745032
1092	NIPT	27	Yes	163	61	4	1	Prenatal diagnosis center	AMA	Low-Risk	No	None	Live Birth	Normal	2399170
1093	NIPT	25	Yes	164	73	3	0	Partner hospital-1	AMA	Low-Risk	No	None	Live Birth	Normal	2180402
1094	NIPT	27	Yes	160	73.4	4	3	Partner hospital-4	AMSS	Low-Risk	No	None	Live Birth	Normal	2316979
1095	NIPT	28	No	156	50	2	1	Prenatal diagnosis center	AMSS	Low-Risk	No	None	Live Birth	Normal	2774892
1096	NIPT	27	No	158	52	2	1	Partner hospital-1	AMSS	Low-Risk	No	None	Live Birth	Normal	2769930
1097	NIPT	29	Yes	165	80	2	0	Prenatal diagnosis center	Routine screening	Low-Risk	No	None	Live Birth	Normal	2137198
1098	NIPT	28	Yes	158	65	5	1	Partner hospital-1	AMA	Low-Risk	No	None	Live Birth	Normal	2531573
1099	NIPT	29	Yes	163	64	1	0	Partner hospital-1	Routine screening	Low-Risk	No	None	Live Birth	Normal	2764474
1100	NIPT	27	Yes	160	53	5	1	Partner hospital-1	Routine screening	Low-Risk	No	None	Live Birth	Normal	2574005
1101	NIPT	29	Yes	168	58	2	1	Partner hospital-6	AMSS	Low-Risk	No	None	Live Birth	Normal	2428153
1102	NIPT	27	No	157	55	2	1	Prenatal diagnosis center	Routine screening	Low-Risk	No	None	Live Birth	Normal	2484940
1103	NIPT	16	Yes	158	62	1	0	Partner hospital-4	AMSS	Low-Risk	No	None	Live Birth	Normal	2470093
1104	NIPT	22	No	160	63	4	1	Prenatal diagnosis center	AMA	Low-Risk	No	None	Live Birth	Normal	2462109
1105	NIPT	29	Yes	165	55	1	0	Prenatal diagnosis center	Routine screening	Low-Risk	No	None	Live Birth	Normal	2766173
1106	NIPT	22	No	163	65	3	1	Partner hospital-2	AMA	Low-Risk	No	None	Live Birth	Normal	2756961
1107	NIPT	16	No	160	62.5	2	1	Partner hospital-2	UA	Low-Risk	No	None	Live Birth	Normal	2681914
1108	NIPT	12	Yes	160	54	4	1	Prenatal diagnosis center	AMA	Low-Risk	No	None	Live Birth	Normal	2589415
1109	NIPT	16	No	157	62	1	0	Partner hospital-6	AMSS	Low-Risk	No	None	Live Birth	Normal	2758245
1110	NIPT	16	Yes	165	72	2	1	Partner hospital-1	AMA	Low-Risk	No	None	Live Birth	Normal	2675572
1111	NIPT	16	No	164	60	1	0	Prenatal diagnosis center	Routine screening	Low-Risk	No	None	Live Birth	Normal	2396396
1112	NIPT	29	Yes	163	92	1	0	Partner hospital-5	Routine screening	Low-Risk	No	None	Live Birth	Normal	2671738
1113	NIPT	16	No	162	52	3	1	Partner hospital-1	AMA	Low-Risk	No	None	Live Birth	Normal	2663518
1114	NIPT	22	No	155	53	3	0	Partner hospital-6	AMSS	Low-Risk	No	None	Live Birth	Normal	2429334
1115	NIPT	25	Yes	165	63	2	0	Partner hospital-5	Routine screening	Low-Risk	No	None	Live Birth	Normal	2487951
1116	NIPT	22	No	171	69	1	0	Partner hospital-4	AMSS	Low-Risk	No	None	Live Birth	Normal	2401346
1117	NIPT	25	Yes	164	61	2	1	Partner hospital-4	AMSS	Low-Risk	No	None	Live Birth	Normal	2706938
1118	NIPT	25	Yes	158	64	2	1	Partner hospital-5	AMSS	Low-Risk	No	None	Live Birth	Normal	2784329
1119	NIPT	22	No	158	60.9	1	0	Prenatal diagnosis center	Routine screening	Low-Risk	No	None	Live Birth	Normal	2120888
1120	NIPT	28	Yes	160	57.5	1	0	Partner hospital-2	Routine screening	Low-Risk	No	None	Live Birth	Normal	2308988
1121	NIPT	28	Yes	163	57	2	1	Prenatal diagnosis center	Routine screening	Low-Risk	No	None	Live Birth	Normal	2762757
1122	NIPT	28	No	155	50	2	1	Partner hospital-1	AMSS	Low-Risk	No	None	Live Birth	Normal	2497602
1123	NIPT	25	Yes	158	64	2	1	Partner hospital-6	Routine screening	Low-Risk	No	None	Live Birth	Normal	2370142
1124	NIPT	22	No	150	56	2	1	Partner hospital-3	Twin pregnancy	Low-Risk	No	None	Live Birth	Normal	2519371
1125	NIPT	27	No	169	57.5	1	0	Partner hospital-5	AMSS	Low-Risk	No	None	Live Birth	Normal	2503849
1126	NIPT	28	No	150	52	2	1	Partner hospital-2	Routine screening	Low-Risk	No	None	Live Birth	Normal	2294975
1127	NIPT	28	No	165	53.5	2	1	Prenatal diagnosis center	UA	Low-Risk	No	None	Live Birth	Normal	2731301
1128	NIPT	16	Yes	163	57.5	2	0	Partner hospital-3	Routine screening	Low-Risk	No	None	Live Birth	Normal	2720869
1129	NIPT	28	No	160	48	1	0	Partner hospital-4	UA	Low-Risk	No	None	Live Birth	Normal	2602372
1130	NIPT	20	No	160	56	2	0	Prenatal diagnosis center	Routine screening	Low-Risk	No	None	Live Birth	Normal	2783664
1131	NIPT	22	No	150	54	2	1	Prenatal diagnosis center	Routine screening	Low-Risk	No	None	Live Birth	Normal	2569784
1132	NIPT	27	No	160	61	1	0	Partner hospital-2	AMSS	Low-Risk	No	None	Live Birth	Normal	2661402
1133	NIPT	13	Yes	160	70	2	1	Prenatal diagnosis center	AMA	Low-Risk	No	None	Live Birth	Normal	2492634
1134	NIPT	25	Yes	165	58	4	1	Partner hospital-1	Twin pregnancy	Low-Risk	No	None	Live Birth	Normal	2579149
1135	NIPT	20	Yes	158	66	3	1	Prenatal diagnosis center	AMA	Low-Risk	No	None	Live Birth	Normal	2680791
1136	NIPT	29	No	165	53	2	1	Partner hospital-3	Routine screening	Low-Risk	No	None	Live Birth	Normal	2590362
1137	NIPT	29	Yes	160	59	1	0	Partner hospital-1	Routine screening	Low-Risk	No	None	Live Birth	Normal	2613214
1138	NIPT	28	No	150	53	1	0	Partner hospital-1	Routine screening	Low-Risk	No	None	Live Birth	Normal	2485828
1139	NIPT	25	No	162	62	1	0	Prenatal diagnosis center	PFA	Low-Risk	No	None	Live Birth	Normal	2486772
1140	NIPT	16	Yes	167	70	6	2	Partner hospital-4	Routine screening	Low-Risk	No	None	Live Birth	Normal	2618494
1141	NIPT	16	Yes	161	49	2	1	Partner hospital-5	AMSS	Low-Risk	No	None	Live Birth	Normal	2691469
1142	NIPT	16	Yes	160	53	3	1	Prenatal diagnosis center	AMA	Low-Risk	No	None	Live Birth	Normal	2450255
1143	NIPT	27	No	162	70	2	1	Prenatal diagnosis center	Routine screening	Low-Risk	No	None	Live Birth	Normal	2395414
1144	NIPT	30	Yes	156	70	5	1	Partner hospital-1	Routine screening	Low-Risk	No	None	Live Birth	Normal	2384896
1145	NIPT	25	No	160	70	1	0	Partner hospital-1	Routine screening	Low-Risk	No	None	Live Birth	Normal	2387755
1146	NIPT	28	No	158	56	2	1	Prenatal diagnosis center	Twin pregnancy	Low-Risk	No	None	Live Birth	Normal	2573550
1147	NIPT	22	Yes	160	58.5	3	2	Prenatal diagnosis center	AMA	Low-Risk	No	None	Live Birth	Normal	2785680
1148	NIPT	30	Yes	162	59.9	2	1	Partner hospital-6	Routine screening	Low-Risk	No	None	Live Birth	Normal	2698268
1149	NIPT	30	Yes	154	53	3	1	Prenatal diagnosis center	Routine screening	Low-Risk	No	None	Live Birth	Normal	2231799
1150	NIPT	12	No	169	50	2	0	Prenatal diagnosis center	AMA	Low-Risk	No	None	Live Birth	Normal	2653829
1151	NIPT	20	Yes	165	64	1	0	Partner hospital-1	Routine screening	Low-Risk	No	None	Live Birth	Normal	2548590
1152	NIPT	12	No	167	61	2	1	Partner hospital-3	AMSS	Low-Risk	No	None	Live Birth	Normal	2613303
1153	NIPT	25	Yes	165	48	2	0	Prenatal diagnosis center	Routine screening	Low-Risk	No	None	Live Birth	Normal	2637973
1154	NIPT	16	No	165	59	1	0	Partner hospital-2	AMSS	Low-Risk	No	None	Live Birth	Normal	2736879
1155	NIPT	25	Yes	155	44	2	0	Prenatal diagnosis center	IVF	Low-Risk	No	None	Live Birth	Normal	2713338
1156	NIPT	29	Yes	158	67.5	4	1	Partner hospital-5	AMSS	Low-Risk	No	None	Live Birth	Normal	2259719
1157	NIPT	27	No	163	58	2	1	Partner hospital-1	Routine screening	Low-Risk	No	None	Live Birth	Normal	2544538
1158	NIPT	28	No	170	56	1	0	Prenatal diagnosis center	Routine screening	Low-Risk	No	None	Live Birth	Normal	2548402
1159	NIPT	20	No	160	62.8	2	1	Partner hospital-1	AMSS	Low-Risk	No	None	Live Birth	Normal	2480025
1160	NIPT	28	No	160	62	2	0	Partner hospital-2	Routine screening	Low-Risk	No	None	Loss Follow-up	NA	2740392
1161	NIPT	27	Yes	158	54	3	1	Partner hospital-1	Routine screening	Low-Risk	No	None	Live Birth	Normal	2600579
1162	NIPT	20	No	172	100	1	0	Prenatal diagnosis center	AMSS	Low-Risk	No	None	Live Birth	Normal	2616759
1163	NIPT	22	Yes	164	63.4	2	0	Partner hospital-2	Routine screening	Low-Risk	No	None	Live Birth	Normal	2489294
1164	NIPT	16	No	159	49	1	0	Prenatal diagnosis center	Twin pregnancy	Low-Risk	No	None	Live Birth	Normal	2725180
1165	NIPT	22	Yes	166	73.5	2	1	Prenatal diagnosis center	Routine screening	Low-Risk	No	None	Live Birth	Normal	2275134
1166	NIPT	22	Yes	163	55	2	1	Prenatal diagnosis center	Routine screening	Low-Risk	No	None	Live Birth	Normal	2357576
1167	NIPT	25	Yes	158	57.5	2	1	Prenatal diagnosis center	AMA	Low-Risk	No	None	Live Birth	Normal	2576379
1168	NIPT	20	No	160	67.5	4	1	Prenatal diagnosis center	Routine screening	Low-Risk	No	None	Live Birth	Normal	2688368
1169	NIPT	22	Yes	156	52	2	0	Partner hospital-1	Routine screening	Low-Risk	No	None	Live Birth	Normal	2496153
1170	NIPT	28	Yes	157	63.1	2	1	Partner hospital-1	Routine screening	Low-Risk	No	None	Live Birth	Normal	2522235
1171	NIPT	16	No	166	57	2	1	Prenatal diagnosis center	Routine screening	Low-Risk	No	None	Live Birth	Normal	2616641
1172	NIPT	22	Yes	165	72.5	3	0	Partner hospital-1	Routine screening	Low-Risk	No	None	Live Birth	Normal	2549013
1173	NIPT	27	Yes	158	62	2	1	Prenatal diagnosis center	Routine screening	Low-Risk	No	None	Live Birth	Normal	2489621
1174	NIPT	20	Yes	165	56.5	1	0	Partner hospital-1	AMSS	Low-Risk	No	None	Live Birth	Normal	2733869
1175	NIPT	22	Yes	162	57	3	1	Partner hospital-5	AMSS	Low-Risk	No	None	Live Birth	Normal	2646102
1176	NIPT	25	Yes	168	72	4	1	Prenatal diagnosis center	AMA	Low-Risk	No	None	Live Birth	Normal	2335690
1177	NIPT	27	Yes	156	57.7	2	0	Prenatal diagnosis center	Routine screening	Low-Risk	No	None	Live Birth	Normal	2719060
1178	NIPT	27	Yes	156	58.3	1	0	Prenatal diagnosis center	Routine screening	Low-Risk	No	None	Live Birth	Normal	2665749
1179	NIPT	20	No	165	65	3	1	Partner hospital-1	AMA	Low-Risk	No	None	Live Birth	Normal	2652149
1180	NIPT	25	Yes	155	51	3	1	Partner hospital-3	Routine screening	Low-Risk	No	None	Live Birth	Normal	2483326
1181	NIPT	22	Yes	160	67	2	1	Prenatal diagnosis center	Routine screening	Low-Risk	No	None	Live Birth	Normal	2516277
1182	NIPT	22	Yes	167	65.7	1	0	Partner hospital-1	UA	Low-Risk	No	None	Live Birth	Normal	2281147
1183	NIPT	27	Yes	168	55	2	0	Partner hospital-3	Routine screening	Low-Risk	No	None	Live Birth	Normal	2745021
1184	NIPT	20	No	155	45.1	2	1	Partner hospital-3	AMSS	Low-Risk	No	None	Live Birth	Normal	1917513
1185	NIPT	22	No	156	66	2	1	Partner hospital-1	AMSS	Low-Risk	No	None	Live Birth	Normal	2525618
1186	NIPT	28	Yes	155	58	4	1	Prenatal diagnosis center	AMA	Low-Risk	No	None	Live Birth	Normal	2220856
1187	NIPT	20	Yes	166	72	3	0	Partner hospital-1	AMSS	Low-Risk	No	None	Live Birth	Normal	2395169
1188	NIPT	22	Yes	166	60	1	0	Prenatal diagnosis center	AMSS	Low-Risk	No	None	Live Birth	Normal	2691909
1189	NIPT	20	Yes	166	64	1	0	Partner hospital-1	AMSS	Low-Risk	No	None	Live Birth	Normal	2296692
1190	NIPT	20	No	170	78	1	0	Prenatal diagnosis center	Twin pregnancy	Low-Risk	No	None	Live Birth	Normal	2490577
1191	NIPT	25	Yes	162	72	2	0	Partner hospital-1	Routine screening	Low-Risk	No	None	Live Birth	Normal	2597277
1192	NIPT	25	Yes	160	62	2	0	Partner hospital-1	Routine screening	Low-Risk	No	None	Live Birth	Normal	2572278
1193	NIPT	28	Yes	160	60	1	0	Prenatal diagnosis center	Routine screening	Low-Risk	No	None	Live Birth	Normal	2616495
1194	NIPT	22	Yes	155	53	3	1	Partner hospital-2	AMSS	Low-Risk	No	None	Live Birth	Normal	2632466
1195	NIPT	13	No	165	56	2	0	Partner hospital-4	AMSS	Low-Risk	No	None	Live Birth	Normal	2746585
1196	NIPT	22	No	157	67	5	2	Partner hospital-1	AMSS	Low-Risk	No	None	Live Birth	Normal	2576036
1197	NIPT	22	Yes	160	49	2	0	Partner hospital-1	AMSS	Low-Risk	No	None	Live Birth	Normal	2664184
1198	NIPT	16	No	163	70	5	2	Partner hospital-1	Routine screening	Low-Risk	No	None	Live Birth	Normal	2540653
1199	NIPT	20	Yes	168	53	3	1	Partner hospital-1	Routine screening	Low-Risk	No	None	Live Birth	Normal	2276359
1200	NIPT	25	No	172	34	1	0	Prenatal diagnosis center	AMSS	Low-Risk	No	None	Live Birth	Normal	2726585
1201	NIPT	20	No	162	55	4	1	Partner hospital-5	AMSS	Low-Risk	No	None	Live Birth	Normal	2332794
1202	NIPT	22	No	162	54	2	1	Prenatal diagnosis center	Routine screening	Low-Risk	No	None	Live Birth	Normal	2761624
1203	NIPT	22	No	155	43	1	0	Prenatal diagnosis center	IVF	Low-Risk	No	None	Live Birth	Normal	2623380
1204	NIPT	22	Yes	173	68	3	0	Prenatal diagnosis center	Routine screening	Low-Risk	No	None	Live Birth	Normal	2308113
1205	NIPT	25	Yes	155	67	2	1	Partner hospital-1	UA	Low-Risk	No	None	Live Birth	Normal	2515010
1206	NIPT	25	No	162	52	2	0	Prenatal diagnosis center	IVF	Low-Risk	No	None	Live Birth	Normal	2761995
1207	NIPT	13	No	164	95	3	2	Partner hospital-1	AMA	Low-Risk	No	None	Live Birth	Normal	2523148
1208	NIPT	28	Yes	164	57	2	0	Prenatal diagnosis center	Routine screening	Low-Risk	No	None	Live Birth	Normal	2615610
1209	NIPT	28	Yes	155	76	3	2	Partner hospital-5	Routine screening	Low-Risk	No	None	Live Birth	Normal	2314584
1210	NIPT	16	No	168	80	2	1	Partner hospital-1	Routine screening	Low-Risk	No	None	Live Birth	Normal	2490326
1211	NIPT	16	No	160	69.5	3	1	Prenatal diagnosis center	AMA	Low-Risk	No	None	Live Birth	Normal	2665471
1212	NIPT	28	No	160	62.5	3	2	Prenatal diagnosis center	IVF	Low-Risk	No	None	Live Birth	Normal	2726551
1213	NIPT	29	Yes	166	68	2	1	Prenatal diagnosis center	Routine screening	Low-Risk	No	None	Live Birth	Normal	2597662
1214	NIPT	25	No	160	60	3	1	Partner hospital-1	AMSS	Low-Risk	No	None	Live Birth	Normal	2330184
1215	NIPT	16	No	165	62.5	4	3	Partner hospital-4	AMSS	Low-Risk	No	None	Live Birth	Normal	2596263
1216	NIPT	28	No	162	62	1	0	Prenatal diagnosis center	IVF	45,X	Yes	46,XN	Live Birth	Normal	2791530
1217	NIPT	22	No	158	59.5	2	1	Partner hospital-1	Routine screening	Low-Risk	No	None	Live Birth	Normal	2623528
1218	NIPT	16	Yes	156	52.5	1	0	Partner hospital-1	Routine screening	Low-Risk	No	None	Live Birth	Normal	2603340
1219	NIPT	28	Yes	168	74	2	1	Partner hospital-1	Routine screening	Low-Risk	No	None	Live Birth	Normal	2461276
1220	NIPT	25	No	160	65	3	1	Partner hospital-1	AMA	Low-Risk	No	None	Live Birth	Normal	2285319
1221	NIPT	31	No	164	66	1	0	Prenatal diagnosis center	AMSS	Low-Risk	No	None	Live Birth	Normal	2554168
1222	NIPT	20	No	168	81	2	1	Prenatal diagnosis center	IVF	Low-Risk	No	None	Live Birth	Normal	2445991
1223	NIPT	22	No	165	54	3	1	Partner hospital-1	AMSS	Low-Risk	No	None	Live Birth	Normal	2494766
1224	NIPT	22	Yes	157	56.5	2	1	Partner hospital-1	Twin pregnancy	Low-Risk	No	None	Live Birth	Normal	2321567
1225	NIPT	20	No	161	53.6	4	1	Partner hospital-2	AMA	Low-Risk	No	None	Live Birth	Normal	2686097
1226	NIPT	28	Yes	152	48	1	0	Partner hospital-5	Routine screening	Low-Risk	No	None	Live Birth	Normal	2729731
1227	NIPT	22	No	158	62	3	1	Partner hospital-1	AMSS	Low-Risk	No	None	Live Birth	Normal	2479791
1228	NIPT	25	No	164	75	5	1	Prenatal diagnosis center	AMA	Low-Risk	No	None	Live Birth	Normal	2780441
1229	NIPT	22	No	158	49	1	0	Prenatal diagnosis center	Routine screening	Low-Risk	No	None	Live Birth	Normal	2578860
1230	NIPT	27	No	160	74	4	1	Partner hospital-1	AMSS	Low-Risk	No	None	Live Birth	Normal	2362098
1231	NIPT	22	No	159	61.5	2	1	Prenatal diagnosis center	Routine screening	Low-Risk	No	None	Live Birth	Normal	2786283
1232	NIPT	22	Yes	153	56	1	0	Partner hospital-6	AMSS	47,XXY	Yes	46,XN	Live Birth	Normal	2740659
1233	NIPT	28	No	165	70	3	1	Partner hospital-5	AMA	Low-Risk	No	None	Live Birth	Normal	2323767
1234	NIPT	25	No	153	61	5	2	Partner hospital-2	AMSS	Low-Risk	No	None	Live Birth	Normal	2643450
1235	NIPT	20	No	167	70	2	1	Prenatal diagnosis center	IVF	Low-Risk	No	None	Live Birth	Normal	2657736
1236	NIPT	25	No	160	72.2	1	0	Partner hospital-4	AMSS	Low-Risk	No	None	Live Birth	Normal	2035252
1237	NIPT	25	No	169	51	1	0	Prenatal diagnosis center	Routine screening	Low-Risk	No	None	Live Birth	Normal	2480434
1238	NIPT	20	No	163	56.9	2	1	Partner hospital-4	AMSS	Low-Risk	No	None	Live Birth	Normal	2382217
1239	NIPT	22	No	160	55	3	1	Partner hospital-1	AMSS	Low-Risk	No	None	Live Birth	Normal	2722868
1240	NIPT	20	No	160	54.5	3	1	Partner hospital-1	AMSS	Low-Risk	No	None	Live Birth	Normal	2179144
1241	NIPT	20	No	158	53	2	1	Prenatal diagnosis center	Routine screening	45,X	Yes	46,XN	Live Birth	Normal	2712611
1242	NIPT	20	No	160	50	3	1	Prenatal diagnosis center	IVF	Low-Risk	No	None	Live Birth	Normal	2579234
1243	NIPT	28	No	160	62	4	1	Partner hospital-1	Routine screening	Low-Risk	No	None	Live Birth	Normal	2663819
1244	NIPT	25	No	162	75	2	1	Prenatal diagnosis center	Twin pregnancy	Low-Risk	No	None	Live Birth	Normal	2174776
1245	NIPT	22	No	165	63	3	1	Partner hospital-1	Routine screening	Low-Risk	No	None	Live Birth	Normal	2336494
1246	NIPT	16	No	160	80	2	1	Partner hospital-1	AMA	Low-Risk	No	None	Live Birth	Normal	2646068
1247	NIPT	20	No	165	52.5	1	0	Prenatal diagnosis center	Routine screening	Low-Risk	No	None	Live Birth	Normal	2735179
1248	NIPT	22	No	163	52	1	0	Partner hospital-1	Routine screening	Low-Risk	No	None	Live Birth	Normal	2664231
1249	NIPT	28	Yes	158	60.3	3	1	Partner hospital-3	AMSS	Low-Risk	No	None	Live Birth	Normal	2604117
1250	NIPT	29	No	166	76	3	1	Partner hospital-4	AMA	Low-Risk	No	None	Live Birth	Normal	2556724
1251	NIPT	28	No	160	46	3	1	Prenatal diagnosis center	IVF	Low-Risk	No	None	Live Birth	Normal	2456280
1252	NIPT	13	Yes	160	50.5	2	1	Prenatal diagnosis center	Routine screening	Low-Risk	No	None	Live Birth	Normal	2339396
1253	NIPT	20	No	161	50	1	0	Partner hospital-1	Routine screening	Low-Risk	No	None	Live Birth	Normal	2390978
1254	NIPT	28	Yes	160	55	2	1	Partner hospital-1	Routine screening	Low-Risk	No	None	Live Birth	Normal	2591088
1255	NIPT	28	Yes	160	48.5	3	1	Partner hospital-2	UA	Low-Risk	No	None	Live Birth	Normal	2104422
1256	NIPT	25	No	160	53	3	1	Partner hospital-2	PFA	Low-Risk	No	None	Live Birth	Normal	2467458
1257	NIPT	20	Yes	158	57.5	2	1	Partner hospital-6	Routine screening	Low-Risk	No	None	Live Birth	Normal	2673470
1258	NIPT	20	Yes	157	53	2	1	Partner hospital-6	Routine screening	Low-Risk	No	None	Loss Follow-up	NA	2643867
1259	NIPT	22	Yes	163	65	3	1	Partner hospital-1	AMSS	Low-Risk	No	None	Live Birth	Normal	2157540
1260	NIPT	22	No	150	65	2	1	Partner hospital-2	UA	Low-Risk	No	None	Live Birth	Normal	2264826
1261	NIPT	25	No	158	68	4	1	Partner hospital-2	AMA	Low-Risk	No	None	Live Birth	Normal	2531437
1262	NIPT	22	No	150	65	3	2	Prenatal diagnosis center	Routine screening	Low-Risk	No	None	Live Birth	Normal	2518524
1263	NIPT	28	No	150	70	3	2	Partner hospital-1	AMSS	Low-Risk	No	None	Live Birth	Normal	2405796
1264	NIPT	20	Yes	158	55	1	0	Partner hospital-1	Routine screening	Low-Risk	No	None	Live Birth	Normal	2492434
1265	NIPT	28	No	162	59	2	1	Partner hospital-1	IVF	Low-Risk	No	None	Live Birth	Normal	2733112
1266	NIPT	22	No	152	46.5	3	1	Partner hospital-2	AMA	Low-Risk	No	None	Live Birth	Normal	2571785
1267	NIPT	20	Yes	167	65	1	0	Partner hospital-3	Routine screening	Low-Risk	No	None	Live Birth	Normal	2460563
1268	NIPT	20	Yes	163	49	3	1	Partner hospital-1	Routine screening	Low-Risk	No	None	Live Birth	Normal	2695567
1269	NIPT	20	Yes	167	56	3	1	Prenatal diagnosis center	Routine screening	Low-Risk	No	None	Live Birth	Normal	2642214
1270	NIPT	16	Yes	158	69	4	1	Prenatal diagnosis center	Routine screening	Low-Risk	No	None	Live Birth	Normal	2326892
1271	NIPT	20	Yes	170	63	7	2	Prenatal diagnosis center	AMA	Low-Risk	No	None	Live Birth	Normal	2397460
1272	NIPT	20	Yes	153	44.4	2	0	Prenatal diagnosis center	Routine screening	Low-Risk	No	None	Live Birth	Normal	2242210
1273	NIPT	16	Yes	155	48	3	1	Partner hospital-1	AMA	Low-Risk	No	None	Live Birth	Normal	2120354
1274	NIPT	16	Yes	162	52.6	1	0	Prenatal diagnosis center	Routine screening	Low-Risk	No	None	Live Birth	Normal	2100779
1275	NIPT	20	Yes	155	49.5	1	0	Prenatal diagnosis center	Routine screening	Low-Risk	No	None	Live Birth	Normal	2512352
1276	NIPT	16	Yes	158	60.5	1	0	Prenatal diagnosis center	Routine screening	Low-Risk	No	None	Live Birth	Normal	2512723
1277	NIPT	25	Yes	163	60	4	1	Prenatal diagnosis center	Routine screening	Low-Risk	No	None	Live Birth	Normal	2508132
1278	NIPT	25	No	150	53	1	0	Partner hospital-1	Routine screening	Low-Risk	No	None	Live Birth	Normal	1909697
1279	NIPT	25	No	170	60	1	0	Partner hospital-1	PFA	Low-Risk	No	None	Live Birth	Normal	2704122
1280	NIPT	25	Yes	158	63	2	1	Prenatal diagnosis center	Routine screening	Low-Risk	No	None	Live Birth	Normal	2397026
1281	NIPT	20	Yes	155	53.5	2	1	Partner hospital-1	Routine screening	Low-Risk	No	None	Live Birth	Normal	2547150
1282	NIPT	16	Yes	162	65	4	2	Prenatal diagnosis center	AMA	Low-Risk	No	None	Live Birth	Normal	2766726
1283	NIPT	22	Yes	157	47	1	0	Partner hospital-1	Routine screening	Low-Risk	No	None	Live Birth	Normal	2273802
1284	NIPT	25	Yes	163	64	2	1	Prenatal diagnosis center	Routine screening	Low-Risk	No	None	Live Birth	Normal	2166029
1285	NIPT	22	Yes	160	62	3	1	Partner hospital-1	AMA	Low-Risk	No	None	Live Birth	Normal	2372530
1286	NIPT	25	Yes	158	58	1	0	Prenatal diagnosis center	Routine screening	Low-Risk	No	None	Live Birth	Normal	2541081
1287	NIPT	20	Yes	150	60	3	0	Prenatal diagnosis center	Routine screening	Low-Risk	No	None	Live Birth	Normal	2297703
1288	NIPT	20	Yes	176	70	4	1	Partner hospital-1	Routine screening	Low-Risk	No	None	Live Birth	Normal	2429737
1289	NIPT	20	Yes	162	73	2	1	Prenatal diagnosis center	AMA	Low-Risk	No	None	Live Birth	Normal	2611671
1290	NIPT	30	No	158	60.5	1	0	Prenatal diagnosis center	Routine screening	Low-Risk	No	None	Live Birth	Normal	2783471
1291	NIPT	20	Yes	165	55	1	0	Partner hospital-1	Routine screening	Low-Risk	No	None	Live Birth	Normal	2389683
1292	NIPT	22	Yes	163	66	2	1	Prenatal diagnosis center	Routine screening	Low-Risk	No	None	Live Birth	Normal	2384855
1293	NIPT	30	No	160		3	2	Prenatal diagnosis center	AMA	Low-Risk	No	None	Live Birth	Normal	2277454
1294	NIPT	25	Yes	156	51	4	2	Partner hospital-1	AMA	Low-Risk	No	None	Live Birth	Normal	2383451
1295	NIPT	22	Yes	158	52	1	0	Partner hospital-4	Routine screening	Low-Risk	No	None	Live Birth	Normal	2511157
1296	NIPT	25	Yes	158	46.5	3	0	Partner hospital-1	Routine screening	Low-Risk	No	None	Live Birth	Normal	2693626
1297	NIPT	25	Yes	164	60	1	0	Prenatal diagnosis center	Routine screening	Low-Risk	No	None	Live Birth	Normal	2308544
1298	NIPT	22	Yes	160	58	1	0	Partner hospital-1	Routine screening	Low-Risk	No	None	Live Birth	Normal	2389657
1299	NIPT	28	No	164	57	5	2	Partner hospital-6	IVF	Low-Risk	No	None	Live Birth	Normal	2242631
1300	NIPT	22	Yes	156	55	3	1	Partner hospital-1	Routine screening	Low-Risk	No	None	Live Birth	Normal	2524121
1301	NIPT	28	Yes	164	50	5	2	Partner hospital-5	Routine screening	Low-Risk	No	None	Live Birth	Normal	2736902
1302	NIPT	16	No	158	52	1	1	Partner hospital-3	AMSS	Low-Risk	No	None	Live Birth	Normal	2622453
1303	NIPT	25	Yes	162	63	1	0	Prenatal diagnosis center	Routine screening	Low-Risk	No	None	Live Birth	Normal	2296554
1304	NIPT	25	Yes	155	48.8	2	0	Prenatal diagnosis center	Routine screening	Low-Risk	No	None	Live Birth	Normal	2244700
1305	NIPT	25	Yes	161	71	2	1	Partner hospital-1	Routine screening	Low-Risk	No	None	Live Birth	Normal	2599290
1306	NIPT	20	Yes	160	50	2	1	Prenatal diagnosis center	Routine screening	Low-Risk	No	None	Live Birth	Normal	2731077
1307	NIPT	25	Yes	158	50	2	1	Prenatal diagnosis center	Routine screening	Low-Risk	No	None	Live Birth	Normal	2202345
1308	NIPT	20	Yes	163	50	3	1	Partner hospital-1	Routine screening	Low-Risk	No	None	Live Birth	Normal	2458905
1309	NIPT	31	Yes	158	50.5	1	0	Partner hospital-1	Routine screening	Low-Risk	No	None	Live Birth	Normal	2761931
1310	NIPT	25	Yes	160	60	4	1	Prenatal diagnosis center	AMA	Low-Risk	No	None	Live Birth	Normal	2338807
1311	NIPT	28	Yes	164	51.5	1	0	Partner hospital-1	AMSS	Low-Risk	No	None	Live Birth	Normal	2643311
1312	NIPT	22	Yes	165	57.8	3	1	Partner hospital-1	Routine screening	Low-Risk	No	None	Live Birth	Normal	2160137
1313	NIPT	16	No	169	73	5	2	Partner hospital-2	AMSS	Low-Risk	No	None	Live Birth	Normal	2281849
1314	NIPT	22	Yes	160	50	3	1	Partner hospital-1	Routine screening	Low-Risk	No	None	Live Birth	Normal	2572277
1315	NIPT	20	Yes	160	58	6	2	Prenatal diagnosis center	AMA	Low-Risk	No	None	Live Birth	Normal	2210905
1316	NIPT	12	Yes	159	53	3	0	Partner hospital-2	AMSS	Low-Risk	No	None	Live Birth	Normal	2477425
1317	NIPT	16	No	170	65	2	0	Prenatal diagnosis center	Routine screening	Low-Risk	No	None	Live Birth	Normal	2510124
1318	NIPT	22	No	159	58.1	2	0	Partner hospital-2	AMA	Low-Risk	No	None	Live Birth	Normal	2730407
1319	NIPT	20	No	162	55	1	0	Prenatal diagnosis center	Routine screening	Low-Risk	No	None	Live Birth	Normal	1941710
1320	NIPT	22	No	156	60	2	0	Prenatal diagnosis center	IVF	Low-Risk	No	None	Live Birth	Normal	2362082
1321	NIPT	28	Yes	164	52	3	1	Partner hospital-4	Routine screening	Low-Risk	No	None	Live Birth	Normal	2571947
1322	NIPT	25	Yes	158	54	2	1	Partner hospital-6	Routine screening	Low-Risk	No	None	Live Birth	Normal	2536157
1323	NIPT	30	No	165	74	1	0	Prenatal diagnosis center	IVF	Low-Risk	No	None	Live Birth	Normal	2242492
1324	NIPT	22	No	160	53.5	1	0	Partner hospital-3	UA	Low-Risk	No	None	Live Birth	Normal	2593125
1325	NIPT	22	No	162	62.5	2	1	Prenatal diagnosis center	Routine screening	Low-Risk	No	None	Live Birth	Normal	2606955
1326	NIPT	28	Yes	158	61	1	0	Partner hospital-1	Routine screening	Low-Risk	No	None	Live Birth	Normal	2739465
1327	NIPT	22	No	163	50	2	0	Partner hospital-1	Routine screening	Low-Risk	No	None	Live Birth	Normal	2607805
1328	NIPT	29	No	154	55.5	1	0	Partner hospital-2	AMSS	Low-Risk	No	None	Live Birth	Normal	2691855
1329	NIPT	16	No	160	55	3	1	Prenatal diagnosis center	AMA	Low-Risk	No	None	Live Birth	Normal	2539520
1330	NIPT	16	No	150	56.1	3	1	Partner hospital-2	AMSS	Low-Risk	No	None	Live Birth	Normal	2562363
1331	NIPT	22	No	157		3	1	Prenatal diagnosis center	AMA	Low-Risk	No	None	Live Birth	Normal	2451267
1332	NIPT	22	No	175	60	2	0	Prenatal diagnosis center	Twin pregnancy	Low-Risk	No	None	Live Birth	Normal	2319475
1333	NIPT	25	No	163	53	1	0	Prenatal diagnosis center	Twin pregnancy	Low-Risk	No	None	Live Birth	Normal	2767914
1334	NIPT	22	No	166	60	3	1	Prenatal diagnosis center	UA	Low-Risk	No	None	Live Birth	Normal	2552752
1335	NIPT	28	Yes	160	63	2	1	Partner hospital-1	Routine screening	Low-Risk	No	None	Live Birth	Normal	2468850
1336	NIPT	30	Yes	164	62	2	0	Partner hospital-5	AMSS	Low-Risk	No	None	Live Birth	Normal	2477149
1337	NIPT	13	Yes	155	57	1	0	Partner hospital-4	AMSS	Low-Risk	No	None	Live Birth	Normal	2374461
1338	NIPT	28	Yes	164	73.2	3	2	Partner hospital-1	Routine screening	Low-Risk	No	None	Live Birth	Normal	2553746
1339	NIPT	20	Yes	167	65.6	3	0	Prenatal diagnosis center	AMSS	Low-Risk	No	None	Live Birth	Normal	2451964
1340	NIPT	28	Yes	163	48	1	0	Prenatal diagnosis center	Routine screening	Low-Risk	No	None	Live Birth	Normal	2764832
1341	NIPT	22	No	163	57.5	4	1	Prenatal diagnosis center	UA	Low-Risk	No	None	Live Birth	Normal	2417132
1342	NIPT	25	Yes	160	56	2	1	Partner hospital-2	Routine screening	Low-Risk	No	None	Live Birth	Normal	2450784
1343	NIPT	25	Yes	156	50	2	1	Prenatal diagnosis center	AMA	Low-Risk	No	None	Live Birth	Normal	2694817
1344	NIPT	29	No	152	56	1	0	Prenatal diagnosis center	Routine screening	Low-Risk	No	None	Live Birth	Normal	2296912
1345	NIPT	16	No	162	64	5	1	Prenatal diagnosis center	AMA	Low-Risk	No	None	Live Birth	Normal	2669907
1346	NIPT	25	Yes	154	51	1	0	Partner hospital-1	Routine screening	Low-Risk	No	None	Live Birth	Normal	2215454
1347	NIPT	25	Yes	163	60	1	0	Partner hospital-1	AMSS	Low-Risk	No	None	Live Birth	Normal	2573446
1348	NIPT	29	Yes	164	66	2	0	Partner hospital-2	Routine screening	Low-Risk	No	None	Live Birth	Normal	2754001
1349	NIPT	25	No	160	75	3	1	Partner hospital-4	AMA	Low-Risk	No	None	Live Birth	Normal	2046652
1350	NIPT	28	Yes	157	41	1	0	Partner hospital-1	Routine screening	Low-Risk	No	None	Live Birth	Normal	2721309
1351	NIPT	13	No	168	56	1	0	Partner hospital-1	Routine screening	Low-Risk	No	None	Loss Follow-up	NA	2381673
1352	NIPT	28	Yes	165	80	3	1	Prenatal diagnosis center	IVF	Low-Risk	No	None	Live Birth	Normal	2764142
1353	NIPT	22	No	160	50	1	0	Prenatal diagnosis center	AMSS	Low-Risk	No	None	Live Birth	Normal	2267779
1354	NIPT	25	No	160	57	1	0	Prenatal diagnosis center	IVF	Low-Risk	No	None	Live Birth	Normal	2462202
1355	NIPT	20	No	165	70	1	0	Prenatal diagnosis center	Twin pregnancy	Low-Risk	No	None	Live Birth	Normal	2364842
1356	NIPT	20	Yes	166	55	3	1	Partner hospital-4	AMSS	Low-Risk	No	None	Live Birth	Normal	2155054
1357	NIPT	13	No	164	56.5	5	1	Partner hospital-3	AMA	Low-Risk	No	None	Live Birth	Normal	2348555
1358	NIPT	25	No	160	56	1	0	Prenatal diagnosis center	IVF	Low-Risk	No	None	Live Birth	Normal	2394876
1359	NIPT	20	No	160	64	3	1	Prenatal diagnosis center	AMA	Low-Risk	No	None	Live Birth	Normal	2343538
1360	NIPT	25	No	162	59.2	4	1	Prenatal diagnosis center	AMSS	47,XYY	Yes	47,XYY	TOP	NA	2481439
1361	NIPT	22	Yes	156	66.2	3	1	Prenatal diagnosis center	Routine screening	Low-Risk	No	None	Live Birth	Normal	2320859
1362	NIPT	25	No	153	65	4	1	Partner hospital-3	AMSS	Low-Risk	No	None	Live Birth	Normal	2311920
1363	NIPT	28	Yes	168	61	1	0	Partner hospital-1	Routine screening	Low-Risk	No	None	Live Birth	Normal	2680626
1364	NIPT	16	No	160	60	2	1	Partner hospital-1	AMA	Low-Risk	No	None	Live Birth	Normal	2450252
1365	NIPT	22	No	162	77	2	1	Prenatal diagnosis center	Twin pregnancy	Low-Risk	No	None	Live Birth	Normal	2432814
1366	NIPT	28	Yes	158	55	2	1	Partner hospital-1	Twin pregnancy	Low-Risk	No	None	Live Birth	Normal	2461957
1367	NIPT	28	Yes	156	61	4	1	Partner hospital-1	Routine screening	Low-Risk	No	None	Live Birth	Normal	2485881
1368	NIPT	28	No	169	85	3	1	Prenatal diagnosis center	UA	Low-Risk	No	None	Live Birth	Normal	2523547
1369	NIPT	13	Yes	151	42.5	1	0	Partner hospital-5	Routine screening	Low-Risk	No	None	Live Birth	Normal	2713088
1370	NIPT	22	No	158	50	3	2	Partner hospital-1	Routine screening	Low-Risk	No	None	Live Birth	Normal	2263011
1371	NIPT	20	No	166	61.3	3	1	Partner hospital-1	AMA	Low-Risk	No	None	Live Birth	Normal	2287532
1372	NIPT	20	No	162	57	1	0	Partner hospital-3	AMSS	Low-Risk	No	None	Live Birth	Normal	2289368
1373	NIPT	22	No	163	47	1	0	Partner hospital-1	AMSS	Low-Risk	No	None	Live Birth	Normal	2607725
1374	NIPT	25	No	160	65	2	1	Partner hospital-1	Routine screening	Low-Risk	No	None	Live Birth	Normal	2282129
1375	NIPT	25	No	167	58	2	1	Partner hospital-6	AMSS	Low-Risk	No	None	Live Birth	Normal	2753798
1376	NIPT	25	Yes	170	65.5	2	0	Partner hospital-5	AMSS	Low-Risk	No	None	Live Birth	Normal	2088065
1377	NIPT	30	No	160	51.5	3	1	Partner hospital-1	AMSS	Low-Risk	No	None	Live Birth	Normal	2254760
1378	NIPT	28	No	155	60	1	0	Partner hospital-5	Routine screening	Low-Risk	No	None	Live Birth	Normal	2614770
1379	NIPT	16	No	163	53	3	1	Partner hospital-1	AMSS	Low-Risk	No	None	Live Birth	Normal	2787484
1380	NIPT	13	Yes	167	63	2	1	Partner hospital-1	PFA	Low-Risk	No	None	Live Birth	Normal	2595372
1381	NIPT	20	Yes	160	42	4	1	Partner hospital-3	AMSS	Low-Risk	No	None	Live Birth	Normal	2417999
1382	NIPT	20	No	168	55	3	1	Partner hospital-1	Routine screening	Low-Risk	No	None	Live Birth	Normal	2278032
1383	NIPT	22	Yes	170	66.1	3	1	Prenatal diagnosis center	Routine screening	Low-Risk	No	None	Live Birth	Normal	2219755
1384	NIPT	22	No	160	77	5	2	Partner hospital-6	AMA	RAAs-T5	Yes	46,XN	Live Birth	Normal	2759627
1385	NIPT	16	No	158	70	6	2	Partner hospital-1	AMA	Low-Risk	No	None	Live Birth	Normal	2739847
1386	NIPT	20	No	162	63	1	0	Partner hospital-4	AMSS	Low-Risk	No	None	Live Birth	Normal	2325337
1387	NIPT	29	Yes	168	62	1	0	Prenatal diagnosis center	Routine screening	Low-Risk	No	None	Live Birth	Normal	2462816
1388	NIPT	22	No	168	60	2	1	Prenatal diagnosis center	Routine screening	Low-Risk	No	None	Live Birth	Normal	2337621
1389	NIPT	22	No	160	45	1	0	Prenatal diagnosis center	AMA	Low-Risk	No	None	Live Birth	Normal	2209925
1390	NIPT	22	No	162	45	1	0	Partner hospital-1	Routine screening	Low-Risk	No	None	Live Birth	Normal	2431114
1391	NIPT	20	No	158	51.5	4	1	Partner hospital-1	PFA	Low-Risk	No	None	Live Birth	Normal	2715320
1392	NIPT	25	No	158	58	4	2	Partner hospital-3	AMA	Low-Risk	No	None	Live Birth	Normal	2616337
1393	NIPT	25	No	165	50	2	1	Partner hospital-1	AMSS	Low-Risk	No	None	Live Birth	Normal	2587450
1394	NIPT	28	No	158	58	3	2	Prenatal diagnosis center	Routine screening	Chr21high-risk	Yes	47,XN,+21	TOP	NA	2594143
1395	NIPT	22	No	150	44	2	1	Prenatal diagnosis center	AMSS	Low-Risk	No	None	Live Birth	Normal	2703593
1396	NIPT	28	No	161	63	2	0	Prenatal diagnosis center	Routine screening	Low-Risk	No	None	Live Birth	Normal	2086143
1397	NIPT	29	Yes	156	49	3	1	Partner hospital-1	Routine screening	Low-Risk	No	None	Live Birth	Normal	2625653
1398	NIPT	28	No	157	40	1	0	Prenatal diagnosis center	AMSS	Low-Risk	No	None	Live Birth	Normal	2381112
1399	NIPT	25	Yes	167	94.2	1	0	Partner hospital-2	Routine screening	Low-Risk	No	None	Live Birth	Normal	2479669
1400	NIPT	22	No	156	42	3	1	Partner hospital-2	AMSS	Low-Risk	No	None	Live Birth	Normal	2716900
1401	NIPT	25	Yes	165	49	1	0	Partner hospital-3	AMSS	Low-Risk	No	None	Live Birth	Normal	2356145
1402	NIPT	28	Yes	160	60	1	0	Partner hospital-3	Routine screening	47,XXX	Yes	46,XN	Live Birth	Normal	2450626
1403	NIPT	26	No	158	67	1	0	Partner hospital-5	AMSS	Low-Risk	No	None	Live Birth	Normal	2403875
1404	NIPT	28	No	165	57	1	0	Partner hospital-2	AMSS	Low-Risk	No	None	Live Birth	Normal	2436340
1405	NIPT	13	No	158	63	1	0	Prenatal diagnosis center	IVF	Low-Risk	No	None	Live Birth	Normal	2378252
1406	NIPT	22	No	158	120	1	0	Prenatal diagnosis center	Routine screening	Low-Risk	No	None	Live Birth	Normal	2431873
1407	NIPT	22	No	160	53.5	1	0	Prenatal diagnosis center	Routine screening	Low-Risk	No	None	Live Birth	Normal	2380730
1408	NIPT	28	No	163	68	3	2	Partner hospital-1	Routine screening	Low-Risk	No	None	Live Birth	Normal	2441419
1409	NIPT	20	Yes	165	76	2	0	Partner hospital-1	AMA	Low-Risk	No	None	Live Birth	Normal	2235337
1410	NIPT	13	Yes	158	49.7	1	0	Partner hospital-6	Routine screening	Low-Risk	No	None	Live Birth	Normal	2421820
1411	NIPT	28	No	155	49	2	0	Prenatal diagnosis center	AMSS	Low-Risk	No	None	Live Birth	Normal	2303249
1412	NIPT	28	No	150	41	1	0	Prenatal diagnosis center	Routine screening	Low-Risk	No	None	Live Birth	Normal	2340719
1413	NIPT	20	Yes	160	50	1	0	Partner hospital-1	Routine screening	Low-Risk	No	None	Live Birth	Normal	1676383
1414	NIPT	26	No	158	60	1	0	Partner hospital-2	Routine screening	Low-Risk	No	None	Live Birth	Normal	2205311
1415	NIPT	26	No	156	51.5	2	1	Partner hospital-1	AMA	Low-Risk	No	None	Live Birth	Normal	2730233
1416	NIPT	20	No	164	54	1	0	Partner hospital-2	Routine screening	Low-Risk	No	None	Live Birth	Normal	2603315
1417	NIPT	20	Yes	158	61	2	0	Partner hospital-1	Routine screening	Low-Risk	No	None	Live Birth	Normal	2429684
1418	NIPT	20	Yes	167	64.6	2	0	Partner hospital-6	Routine screening	Low-Risk	No	None	Live Birth	Normal	2778501
1419	NIPT	26	No	161	65	1	0	Partner hospital-1	Routine screening	Low-Risk	No	None	Live Birth	Normal	2684301
1420	NIPT	13	Yes	161	58.2	3	0	Partner hospital-1	Routine screening	Low-Risk	No	None	Live Birth	Normal	2461039
1421	NIPT	28	No	165	66	3	1	Partner hospital-1	AMSS	Low-Risk	No	None	Live Birth	Normal	2673138
1422	NIPT	20	Yes	160	56	1	0	Partner hospital-1	Routine screening	Low-Risk	No	None	Live Birth	Normal	2361001
1423	NIPT	20	Yes	162	70.2	2	1	Partner hospital-1	Routine screening	Low-Risk	No	None	Live Birth	Normal	1985469
1424	NIPT	16	Yes	172	60	1	0	Prenatal diagnosis center	Routine screening	Low-Risk	No	None	Live Birth	Normal	2126956
1425	NIPT	28	No	158	75	3	1	Prenatal diagnosis center	Twin pregnancy	Low-Risk	No	None	Live Birth	Normal	2540007
1426	NIPT	20	Yes	163	69	3	1	Prenatal diagnosis center	Routine screening	Low-Risk	No	None	Live Birth	Normal	2732155
1427	NIPT	21	Yes	150	65	2	1	Partner hospital-1	Routine screening	Low-Risk	No	None	Live Birth	Normal	2350505
1428	NIPT	22	Yes	165	71	1	0	Prenatal diagnosis center	Routine screening	Low-Risk	No	None	Live Birth	Normal	2208073
1429	NIPT	28	No	160	54.9	3	1	Prenatal diagnosis center	Routine screening	Low-Risk	No	None	Live Birth	Normal	2309899
1430	NIPT	16	Yes	169	72.5	1	0	Prenatal diagnosis center	Routine screening	Low-Risk	No	None	Live Birth	Normal	2420466
1431	NIPT	26	No	175	70	3	2	Partner hospital-2	Routine screening	Low-Risk	No	None	Live Birth	Normal	2596612
1432	NIPT	28	No	158	45	2	1	Partner hospital-1	Routine screening	Low-Risk	No	None	Live Birth	Normal	2488762
1433	NIPT	26	No	162	53	4	1	Partner hospital-3	AMSS	Low-Risk	No	None	Live Birth	Normal	2387988
1434	NIPT	28	No	162	72	2	1	Partner hospital-1	AMSS	Low-Risk	No	None	Live Birth	Normal	2126476
1435	NIPT	22	Yes	163	64	2	1	Prenatal diagnosis center	Routine screening	Low-Risk	No	None	Live Birth	Normal	2137520
1436	NIPT	22	Yes	160	78	1	0	Partner hospital-1	Routine screening	Low-Risk	No	None	Live Birth	Normal	2752053
1437	NIPT	22	Yes	160	58.4	1	0	Partner hospital-1	Routine screening	Low-Risk	No	None	Live Birth	Normal	2189020
1438	NIPT	21	Yes	160	57	1	0	Prenatal diagnosis center	AMA	Low-Risk	No	None	Live Birth	Normal	2687307
1439	NIPT	28	No	158	65	5	4	Partner hospital-4	AMA	Low-Risk	No	None	Live Birth	Normal	2498859
1440	NIPT	26	No	158	56	1	0	Partner hospital-1	Routine screening	Low-Risk	No	None	Live Birth	Normal	1805150
1441	NIPT	21	Yes	167	56.4	2	0	Prenatal diagnosis center	Routine screening	Low-Risk	No	None	Loss Follow-up	NA	2246537
1442	NIPT	28	No	165	72	2	1	Partner hospital-1	AMSS	Chr18high-risk	Yes	47,XN,+18	TOP	NA	2415578
1443	NIPT	21	Yes	160	55	2	1	Partner hospital-5	Routine screening	Low-Risk	No	None	Live Birth	Normal	2735119
1444	NIPT	22	Yes	163	80	4	1	Partner hospital-1	Routine screening	Low-Risk	No	None	Live Birth	Normal	2493649
1445	NIPT	22	Yes	160	45	2	1	Partner hospital-1	Routine screening	Low-Risk	No	None	Live Birth	Normal	2414004
1446	NIPT	16	No	162	69	4	1	Partner hospital-4	UA	Low-Risk	No	None	Live Birth	Normal	2359641
1447	NIPT	26	Yes	140	48	4	1	Partner hospital-3	Routine screening	Low-Risk	No	None	Live Birth	Normal	2446288
1448	NIPT	28	No	158	47	1	0	Prenatal diagnosis center	Routine screening	Low-Risk	No	None	Live Birth	Normal	2220607
1449	NIPT	22	Yes	155	51	1	0	Prenatal diagnosis center	Routine screening	Low-Risk	No	None	Live Birth	Normal	2434696
1450	NIPT	28	Yes	166	57.7	3	0	Partner hospital-4	AMSS	Low-Risk	No	None	Live Birth	Normal	2168455
1451	NIPT	21	Yes	158	52	3	1	Partner hospital-5	Routine screening	Low-Risk	No	None	Live Birth	Normal	2370440
1452	NIPT	29	No	160	58	3	1	Partner hospital-1	Routine screening	Low-Risk	No	None	Live Birth	Normal	2325025
1453	NIPT	13	No	165	53.6	2	1	Prenatal diagnosis center	AMA	Low-Risk	No	None	Live Birth	Normal	2410615
1454	NIPT	28	No	158	56	1	0	Partner hospital-4	AMSS	Low-Risk	No	None	Live Birth	Normal	2323792
1455	NIPT	16	Yes	155	70	1	0	Prenatal diagnosis center	AMA	Low-Risk	No	None	Live Birth	Normal	2391419
1456	NIPT	16	No	164		1	0	Partner hospital-5	AMSS	Low-Risk	No	None	Live Birth	Normal	2218061
1457	NIPT	28	Yes	172	65	1	0	Partner hospital-6	Routine screening	Low-Risk	No	None	Live Birth	Normal	2168866
1458	NIPT	21	Yes	164	90	4	0	Prenatal diagnosis center	AMA	Low-Risk	No	None	Live Birth	Normal	2124035
1459	NIPT	12	No	162	50	2	0	Prenatal diagnosis center	IVF	Low-Risk	No	None	Live Birth	Normal	2591900
1460	NIPT	21	No	163	63	2	1	Partner hospital-1	Routine screening	Low-Risk	No	None	Live Birth	Normal	2321949
1461	NIPT	21	No	150	45	3	1	Partner hospital-5	AMA	Low-Risk	No	None	Live Birth	Normal	2446549
1462	NIPT	29	No	155	55	1	0	Partner hospital-1	AMSS	Low-Risk	No	None	Live Birth	Normal	2514602
1463	NIPT	21	Yes	160	53	4	1	Partner hospital-1	Routine screening	Low-Risk	No	None	Live Birth	Normal	2423813
1464	NIPT	22	Yes	158	65	2	1	Prenatal diagnosis center	Routine screening	Low-Risk	No	None	Live Birth	Normal	2648805
1465	NIPT	26	Yes	168	52	2	1	Partner hospital-1	Routine screening	Low-Risk	No	None	Live Birth	Normal	2422204
1466	NIPT	22	Yes	160	55	3	1	Partner hospital-1	Routine screening	Low-Risk	No	None	Live Birth	Normal	2390001
1467	NIPT	16	No	150	50	3	1	Partner hospital-2	AMA	Low-Risk	No	None	Live Birth	Normal	2599911
1468	NIPT	26	Yes	158	65	1	0	Prenatal diagnosis center	Routine screening	Low-Risk	No	None	Live Birth	Normal	2294511
1469	NIPT	28	No	158	55	3	1	Prenatal diagnosis center	AMA	Low-Risk	No	None	Live Birth	Normal	2589600
1470	NIPT	21	No	160	51	1	0	Partner hospital-1	Routine screening	Low-Risk	No	None	Live Birth	Normal	2234848
1471	NIPT	26	Yes	161	57.6	1	0	Partner hospital-4	Routine screening	Low-Risk	No	None	Live Birth	Normal	2676022
1472	NIPT	26	Yes	164	67	2	0	Prenatal diagnosis center	Routine screening	Low-Risk	No	None	Live Birth	Normal	2494319
1473	NIPT	13	Yes	167	60	2	0	Partner hospital-1	Routine screening	Low-Risk	No	None	Live Birth	Normal	2156505
1474	NIPT	21	No	160	48	2	1	Prenatal diagnosis center	Routine screening	Low-Risk	No	None	Live Birth	Normal	2168796
1475	NIPT	26	Yes	158	60.5	3	1	Prenatal diagnosis center	AMA	Low-Risk	No	None	Live Birth	Normal	2484188
1476	NIPT	16	Yes	160	55.3	3	1	Prenatal diagnosis center	AMA	Low-Risk	No	None	Live Birth	Normal	2324719
1477	NIPT	28	No	160	61.6	3	2	Prenatal diagnosis center	AMA	Low-Risk	No	None	Live Birth	Normal	2704021
1478	NIPT	21	No	164	60	1	0	Partner hospital-1	IVF	Low-Risk	No	None	Live Birth	Normal	2677014
1479	NIPT	22	Yes	158	46.3	1	0	Partner hospital-4	Routine screening	Low-Risk	No	None	Live Birth	Normal	2436228
1480	NIPT	21	No	163	49.5	1	0	Prenatal diagnosis center	Routine screening	Low-Risk	No	None	Live Birth	Normal	2670554
1481	NIPT	28	Yes	170	65	3	1	Prenatal diagnosis center	AMA	Low-Risk	No	None	Live Birth	Normal	2546009
1482	NIPT	26	Yes	163	51	1	0	Prenatal diagnosis center	Routine screening	Low-Risk	No	None	Live Birth	Normal	2557985
1483	NIPT	21	Yes	150		2	0	Prenatal diagnosis center	AMSS	Low-Risk	No	None	Live Birth	Normal	2482981
1484	NIPT	22	Yes	160		1	0	Prenatal diagnosis center	Routine screening	Low-Risk	No	None	Live Birth	Normal	2330055
1485	NIPT	26	Yes	165	59	5	1	Prenatal diagnosis center	AMA	Low-Risk	No	None	Live Birth	Normal	2359227
1486	NIPT	22	Yes	159	49.4	1	0	Partner hospital-3	Routine screening	Low-Risk	No	None	Live Birth	Normal	1842033
1487	NIPT	22	Yes	158	53.2	2	1	Prenatal diagnosis center	Routine screening	Low-Risk	No	None	Live Birth	Normal	1532047
1488	NIPT	22	Yes	155	57	1	0	Prenatal diagnosis center	Routine screening	Low-Risk	No	None	Live Birth	Normal	2534342
1489	NIPT	22	Yes	161	70	2	1	Prenatal diagnosis center	Routine screening	Low-Risk	No	None	Live Birth	Normal	2211083
1490	NIPT	28	No	163	50	1	0	Partner hospital-1	Routine screening	Low-Risk	No	None	Live Birth	Normal	1920612
1491	NIPT	21	No	164	54	3	2	Partner hospital-1	AMA	Low-Risk	No	None	Live Birth	Normal	2622229
1492	NIPT	26	Yes	155	55.3	6	2	Partner hospital-1	Routine screening	Low-Risk	No	None	Live Birth	Normal	2464372
1493	NIPT	13	No	165	56	2	0	Partner hospital-6	AMSS	RAAs-T20	Yes	47,XX,+20[44]/,46,XX[54]	TOP	NA	2196962
1494	NIPT	21	No	160	57.1	1	0	Prenatal diagnosis center	Twin pregnancy	Low-Risk	No	None	Live Birth	Normal	2450079
1495	NIPT	26	Yes	162		1	1	Partner hospital-1	Routine screening	Low-Risk	No	None	Live Birth	Normal	1555362
1496	NIPT	16	Yes	159	75	3	1	Partner hospital-3	AMA	Low-Risk	No	None	Live Birth	Normal	2117881
1497	NIPT	22	No	165	60.5	1	0	Prenatal diagnosis center	UA	Low-Risk	No	None	Live Birth	Normal	2378605
1498	NIPT	29	No	167	60	1	0	Prenatal diagnosis center	AMSS	Low-Risk	No	None	Live Birth	Normal	2532293
1499	NIPT	28	Yes	158	53	1	0	Prenatal diagnosis center	Routine screening	Low-Risk	No	None	Live Birth	Normal	2639033
1500	NIPT	21	Yes	152	68.7	2	1	Partner hospital-6	AMSS	Low-Risk	No	None	Live Birth	Normal	2373554
1501	NIPT	13	No	156	67.2	5	1	Partner hospital-1	AMA	Low-Risk	No	None	Live Birth	Normal	2432612
1502	NIPT	26	No	157	57	4	2	Partner hospital-5	Routine screening	Low-Risk	No	None	Live Birth	Normal	2546031
1503	NIPT	21	No	160	60	5	1	Prenatal diagnosis center	AMSS	Low-Risk	No	None	Live Birth	Normal	2567261
1504	NIPT	21	No	160	54	1	0	Partner hospital-6	Twin pregnancy	Low-Risk	No	None	Live Birth	Normal	2327946
1505	NIPT	12	No	158	60	2	0	Prenatal diagnosis center	AMSS	Low-Risk	No	None	Live Birth	Normal	2484341
1506	NIPT	26	No	160	67	3	1	Partner hospital-3	AMA	Low-Risk	No	None	Live Birth	Normal	2430439
1507	NIPT	21	Yes	156	61	1	0	Partner hospital-1	AMSS	Low-Risk	No	None	Live Birth	Normal	2555475
1508	NIPT	26	Yes	165	59	2	1	Partner hospital-1	Routine screening	Low-Risk	No	None	Live Birth	Normal	2579649
1509	NIPT	22	No	160	59.6	2	1	Prenatal diagnosis center	AMA	Low-Risk	No	None	Live Birth	Normal	2303151
1510	NIPT	22	Yes	160	47.3	1	0	Partner hospital-4	AMSS	Low-Risk	No	None	Live Birth	Normal	2592497
1511	NIPT	26	No	163	80	3	1	Partner hospital-1	AMSS	Low-Risk	No	None	Live Birth	Normal	2697537
1512	NIPT	28	Yes	165	72.7	2	1	Partner hospital-2	AMA	Low-Risk	No	None	Live Birth	Normal	2616074
1513	NIPT	16	No	157	55	1	0	Partner hospital-1	Routine screening	Low-Risk	No	None	Live Birth	Normal	2520780
1514	NIPT	16	Yes	163	68	3	1	Partner hospital-5	AMSS	Low-Risk	No	None	Live Birth	Normal	2642151
1515	NIPT	21	Yes	167	66	1	0	Prenatal diagnosis center	IVF	Low-Risk	No	None	Live Birth	Normal	2525881
1516	NIPT	26	No	172	62.5	3	1	Partner hospital-6	AMSS	RAAs-T2	Yes	46,XN	Live Birth	Normal	2517739
1517	NIPT	26	No	155	75	2	1	Partner hospital-1	AMSS	Low-Risk	No	None	Live Birth	Normal	2043312
1518	NIPT	16	Yes	165	53.5	1	0	Partner hospital-4	AMSS	Low-Risk	No	None	Live Birth	Normal	2752669
1519	NIPT	28	Yes	160	56.5	3	1	Prenatal diagnosis center	AMA	Low-Risk	No	None	Live Birth	Normal	2643080
1520	NIPT	29	Yes	166	62.5	2	1	Partner hospital-3	Routine screening	Low-Risk	No	None	Live Birth	Normal	2351617
1521	NIPT	28	No	168	78	1	0	Partner hospital-1	AMSS	Low-Risk	No	None	Live Birth	Normal	2451606
1522	NIPT	22	Yes	160	55	2	1	Partner hospital-5	Routine screening	Low-Risk	No	None	Live Birth	Normal	2090126
1523	NIPT	21	No	160	52	3	1	Prenatal diagnosis center	Routine screening	Low-Risk	No	None	Live Birth	Normal	2391982
1524	NIPT	26	No	165	68	2	1	Partner hospital-2	Routine screening	Low-Risk	No	None	Live Birth	Normal	2488277
1525	NIPT	26	No	165	60	6	1	Partner hospital-1	AMA	Low-Risk	No	None	Live Birth	Normal	2473198
1526	NIPT	21	No	158	57.5	3	1	Partner hospital-3	AMA	Low-Risk	No	None	Live Birth	Normal	2154773
1527	NIPT	28	Yes	159	50	2	1	Prenatal diagnosis center	Routine screening	Low-Risk	No	None	Loss Follow-up	NA	2500819
1528	NIPT	21	Yes	160	47.5	3	2	Prenatal diagnosis center	Routine screening	Low-Risk	No	None	Live Birth	Normal	2442037
1529	NIPT	28	Yes	160	55	3	2	Partner hospital-1	Routine screening	Low-Risk	No	None	Live Birth	Normal	2320865
1530	NIPT	22	No	164	56	4	0	Partner hospital-1	Routine screening	Low-Risk	No	None	Live Birth	Normal	2168120
1531	NIPT	28	No	167	63	2	1	Prenatal diagnosis center	Twin pregnancy	Low-Risk	No	None	Live Birth	Normal	2464644
1532	NIPT	26	No	150	47	1	0	Prenatal diagnosis center	AMSS	Low-Risk	No	None	Live Birth	Normal	2545235
1533	NIPT	28	No	177	60	2	1	Partner hospital-5	AMSS	Low-Risk	No	None	Live Birth	Normal	2559107
1534	NIPT	22	No	168	62	3	1	Partner hospital-2	AMSS	Low-Risk	No	None	Live Birth	Normal	2598124
1535	NIPT	21	No	160	63.6	2	1	Partner hospital-1	AMSS	Low-Risk	No	None	Live Birth	Normal	2613722
1536	NIPT	29	Yes	165	81.4	1	0	Partner hospital-1	Routine screening	Low-Risk	No	None	Live Birth	Normal	2433379
1537	NIPT	16	No	161	65.8	5	1	Prenatal diagnosis center	Routine screening	Low-Risk	No	None	Live Birth	Normal	2639675
1538	NIPT	26	Yes	160	48.3	2	1	Partner hospital-6	AMSS	Low-Risk	No	None	Live Birth	Normal	2451213
1539	NIPT	30	Yes	164	68	1	0	Partner hospital-2	Routine screening	Low-Risk	No	None	Live Birth	Normal	2518173
1540	NIPT	28	No	160	73	3	1	Prenatal diagnosis center	Twin pregnancy	Low-Risk	No	None	Live Birth	Normal	2540718
1541	NIPT	22	No	172	75	5	1	Prenatal diagnosis center	Routine screening	Low-Risk	No	None	Live Birth	Normal	2434045
1542	NIPT	16	No	156	57	2	0	Prenatal diagnosis center	Routine screening	Low-Risk	No	None	Live Birth	Normal	2380459
1543	NIPT	21	No	158	58	4	1	Partner hospital-6	AMA	Low-Risk	No	None	Live Birth	Normal	2482406
1544	NIPT	29	No	165	80	1	0	Partner hospital-3	AMA	Low-Risk	No	None	Live Birth	Normal	2616970
1545	NIPT	28	No	150	46	2	1	Partner hospital-1	Routine screening	Low-Risk	No	None	Live Birth	Normal	2656383
1546	NIPT	16	No	155	82.5	6	2	Prenatal diagnosis center	AMA	Low-Risk	No	None	Live Birth	Normal	2791071
1547	NIPT	16	No	158	53.9	2	1	Prenatal diagnosis center	AMSS	Low-Risk	No	None	Live Birth	Normal	2251786
1548	NIPT	26	No	160	53	1	0	Partner hospital-2	AMSS	Low-Risk	No	None	Live Birth	Normal	2755440
1549	NIPT	22	No	160	49.9	2	1	Prenatal diagnosis center	Routine screening	Low-Risk	No	None	Live Birth	Normal	2713814
1550	NIPT	26	No	167	75	2	1	Prenatal diagnosis center	Routine screening	Low-Risk	No	None	Live Birth	Normal	2549300
1551	NIPT	16	No	165	61	2	0	Partner hospital-1	Routine screening	Low-Risk	No	None	Live Birth	Normal	2521321
1552	NIPT	26	Yes	167	55	3	1	Prenatal diagnosis center	IVF	Low-Risk	No	None	Live Birth	Normal	2743603
1553	NIPT	28	No	150	52	2	1	Partner hospital-1	Routine screening	Low-Risk	No	None	Live Birth	Normal	2709758
1554	NIPT	28	Yes	152	60	2	0	Partner hospital-5	AMSS	Low-Risk	No	None	Live Birth	Normal	2496171
1555	NIPT	30	No	165	61.8	2	0	Partner hospital-1	IVF	Low-Risk	No	None	Live Birth	Normal	2399751
1556	NIPT	26	No	158	51	3	0	Prenatal diagnosis center	Routine screening	Low-Risk	No	None	Live Birth	Normal	2549828
1557	NIPT	26	Yes	162	54	3	1	Partner hospital-1	AMSS	Low-Risk	No	None	Live Birth	Normal	2769214
1558	NIPT	26	No	165		4	1	Partner hospital-1	AMA	Low-Risk	No	None	Live Birth	Normal	2727489
1559	NIPT	28	No	158	62	1	0	Partner hospital-2	AMSS	Low-Risk	No	None	Live Birth	Normal	2236789
1560	NIPT	21	Yes	156	62.5	1	0	Partner hospital-5	Routine screening	Low-Risk	No	None	Live Birth	Normal	2753375
1561	NIPT	28	No	165	64	5	1	Prenatal diagnosis center	Routine screening	Low-Risk	No	None	Live Birth	Normal	2440708
1562	NIPT	16	No	163	68	1		Partner hospital-1	AMSS	Low-Risk	No	None	Live Birth	Normal	2469207
1563	NIPT	28	No	160	56.5	1	0	Partner hospital-1	AMSS	Low-Risk	No	None	Live Birth	Normal	2489210
1564	NIPT	21	No	160	63	3	1	Partner hospital-1	AMSS	Low-Risk	No	None	Live Birth	Normal	2326127
1565	NIPT	21	No	155	73	4	2	Partner hospital-4	Routine screening	Low-Risk	No	None	Live Birth	Normal	2484683
1566	NIPT	21	No	167	60.7	1	0	Partner hospital-1	AMSS	Chr21high-risk	Yes	47,XN,+21	TOP	NA	2432757
1567	NIPT	16	No	160	62	3	1	Partner hospital-2	AMA	Low-Risk	No	None	Live Birth	Normal	2254066
1568	NIPT	22	Yes	162	65	2	1	Prenatal diagnosis center	Routine screening	Low-Risk	No	None	Live Birth	Normal	2676424
1569	NIPT	26	No	172	65	2	0	Partner hospital-5	AMSS	Low-Risk	No	None	Live Birth	Normal	2489652
1570	NIPT	28	No	163	69.2	1	0	Prenatal diagnosis center	Twin pregnancy	Low-Risk	No	None	Live Birth	Normal	2409118
1571	NIPT	16	No	164	88.8	3	0	Partner hospital-1	Routine screening	Low-Risk	No	None	Live Birth	Normal	2009722
1572	NIPT	28	No	155	60	2	1	Partner hospital-6	AMSS	Low-Risk	No	None	Live Birth	Normal	2475500
1573	NIPT	26	No	160	53	1	0	Prenatal diagnosis center	IVF	Low-Risk	No	None	Live Birth	Normal	2549736
1574	NIPT	22	No	164	59	3	1	Partner hospital-1	Routine screening	Low-Risk	No	None	Live Birth	Normal	2682718
1575	NIPT	26	Yes	163	60	2	1	Prenatal diagnosis center	Routine screening	Low-Risk	No	None	Live Birth	Normal	2749813
1576	NIPT	13	No	162	60	3	1	Prenatal diagnosis center	AMA	Low-Risk	No	None	Live Birth	Normal	2512583
1577	NIPT	22	No	165	59	1	0	Partner hospital-2	AMSS	Low-Risk	No	None	Live Birth	Normal	2409473
1578	NIPT	28	No	153	56	4	1	Partner hospital-6	AMA	Low-Risk	No	None	Live Birth	Normal	2547095
1579	NIPT	22	Yes	161	57	3	1	Partner hospital-1	AMA	Low-Risk	No	None	Live Birth	Normal	2709061
1580	NIPT	28	No	170	59	2	1	Prenatal diagnosis center	AMSS	Low-Risk	No	None	Live Birth	Normal	2100642
1581	NIPT	28	Yes	157	53	2	1	Partner hospital-5	Routine screening	Low-Risk	No	None	Live Birth	Normal	2572260
1582	NIPT	29	Yes	162	77.9	2	1	Prenatal diagnosis center	AMA	Low-Risk	No	None	Live Birth	Normal	2505755
1583	NIPT	16	No	160	93	1	0	Partner hospital-2	AMSS	Low-Risk	No	None	Live Birth	Normal	2662735
1584	NIPT	22	No	168	55	1	0	Partner hospital-4	Routine screening	Low-Risk	No	None	Live Birth	Normal	2648041
1585	NIPT	30	Yes	160	58	5	1	Prenatal diagnosis center	Routine screening	Low-Risk	No	None	Live Birth	Normal	2417850
1586	NIPT	12	Yes			2	1	Prenatal diagnosis center	Routine screening	Low-Risk	No	None	Live Birth	Normal	2351751
1587	NIPT	16	No	160	59	2	1	Partner hospital-1	AMA	Low-Risk	No	None	Live Birth	Normal	2481110
1588	NIPT	28	No	160	62	2	1	Prenatal diagnosis center	AMA	Low-Risk	No	None	Live Birth	Normal	2689921
1589	NIPT	29	Yes	156	56.1	5	1	Prenatal diagnosis center	AMA	Low-Risk	No	None	Live Birth	Normal	2041010
1590	NIPT	16	No	160	57	3	1	Prenatal diagnosis center	Routine screening	47,XXY	Yes	46,XN	Live Birth	Normal	2535713
1591	NIPT	22	No	157	60	4	1	Partner hospital-1	Routine screening	Low-Risk	No	None	Live Birth	Normal	2747248
1592	NIPT	28	Yes	168	80	4	2	Partner hospital-6	AMSS	RAAs-T8	Yes	46,XN	Live Birth	Normal	2453218
1593	NIPT	12	Yes	172	76.4	2	1	Prenatal diagnosis center	Routine screening	Low-Risk	No	None	Live Birth	Normal	2412953
1594	NIPT	21	No	165	74	2	1	Partner hospital-2	AMSS	Low-Risk	No	None	Live Birth	Normal	2568694
1595	NIPT	22	No	172	77	3	1	Partner hospital-1	Routine screening	Low-Risk	No	None	Live Birth	Normal	2311172
1596	NIPT	22	No	166	73	2	1	Prenatal diagnosis center	Routine screening	Low-Risk	No	None	Live Birth	Normal	1901872
1597	NIPT	30	Yes	160	72	1	0	Partner hospital-5	Routine screening	Low-Risk	No	None	Live Birth	Normal	1966535
1598	NIPT	21	No	158	51	4	1	Partner hospital-1	UA	Low-Risk	No	None	Live Birth	Normal	2697234
1599	NIPT	16	No	165	60	3	0	Prenatal diagnosis center	Twin pregnancy	Low-Risk	No	None	Live Birth	Normal	2657600
1600	NIPT	21	No	160	55	2	0	Partner hospital-1	IVF	Low-Risk	No	None	Live Birth	Normal	2668890
1601	NIPT	21	No	168	60	3	2	Partner hospital-4	Routine screening	Low-Risk	No	None	Live Birth	Normal	2701300
1602	NIPT	22	No	156	51	1	0	Prenatal diagnosis center	IVF	Low-Risk	No	None	Live Birth	Normal	2643509
1603	NIPT	13	Yes	162	58.5	3	1	Partner hospital-1	Routine screening	Low-Risk	No	None	Live Birth	Normal	1977799
1604	NIPT	16	No	152	47.5	1	0	Partner hospital-1	Routine screening	Low-Risk	No	None	Live Birth	Normal	2401116
1605	NIPT	30	Yes	159	58	1	0	Prenatal diagnosis center	Routine screening	Low-Risk	No	None	Live Birth	Normal	2780471
1606	NIPT	22	No	169	75	1	0	Partner hospital-1	AMSS	Low-Risk	No	None	Live Birth	Normal	2580280
1607	NIPT	16	Yes	168	62.5	3	1	Partner hospital-1	Routine screening	Low-Risk	No	None	Live Birth	Normal	2730260
1608	NIPT	26	Yes	160	59.1	5	2	Partner hospital-2	AMA	Low-Risk	No	None	Live Birth	Normal	2265746
1609	NIPT	28	No	160	76	7	2	Partner hospital-6	AMA	Low-Risk	No	None	Live Birth	Normal	2401816
1610	NIPT	16	Yes	160	55	1	0	Partner hospital-1	Routine screening	Low-Risk	No	None	Live Birth	Normal	2174816
1611	NIPT	22	Yes	173	74	1	0	Partner hospital-2	AMSS	Low-Risk	No	None	Live Birth	Normal	2670736
1612	NIPT	22	No	166	60	4	0	Partner hospital-2	AMSS	Low-Risk	No	None	Live Birth	Normal	2776344
1613	NIPT	26	Yes	153	47	1	0	Partner hospital-1	UA	Low-Risk	No	None	Live Birth	Normal	2175458
1614	NIPT	16	Yes	170	71	3	0	Prenatal diagnosis center	Routine screening	Low-Risk	No	None	Live Birth	Normal	1801150
1615	NIPT	26	No	158	44	1	0	Prenatal diagnosis center	Routine screening	Low-Risk	No	None	Live Birth	Normal	2087521
1616	NIPT	28	No	158	70	3	2	Partner hospital-1	Routine screening	Low-Risk	No	None	Live Birth	Normal	2762531
1617	NIPT	21	No	156	48.5	5	1	Partner hospital-1	AMA	Low-Risk	No	None	Live Birth	Normal	1827906
1618	NIPT	28	No	165	82	6	1	Partner hospital-1	AMSS	Low-Risk	No	None	Live Birth	Normal	2431515
1619	NIPT	22	No	170	70	1	0	Partner hospital-1	Twin pregnancy	Low-Risk	No	None	Live Birth	Normal	2432232
1620	NIPT	16	No	160	53	1	0	Partner hospital-2	AMSS	Low-Risk	No	None	Live Birth	Normal	2728118
1621	NIPT	13	Yes	165	58	1	0	Partner hospital-6	Routine screening	Low-Risk	No	None	Live Birth	Normal	2231390
1622	NIPT	26	Yes	152	48	2	1	Prenatal diagnosis center	Routine screening	Low-Risk	No	None	Live Birth	Normal	2452342
1623	NIPT	22	No	158	60	3	2	Partner hospital-2	AMA	Low-Risk	No	None	Live Birth	Normal	2701082
1624	NIPT	26	No	165	69	1	0	Partner hospital-2	AMSS	Low-Risk	No	None	Live Birth	Normal	2444535
1625	NIPT	26	No	174	64	4	1	Prenatal diagnosis center	Routine screening	Low-Risk	No	None	Loss Follow-up	NA	2454586
1626	NIPT	30	Yes	165	62	2	1	Partner hospital-1	Routine screening	Low-Risk	No	None	Live Birth	Normal	2082686
1627	NIPT	21	No	156	55	1	0	Partner hospital-2	AMSS	Low-Risk	No	None	Live Birth	Normal	2646226
1628	NIPT	26	No	157	47	4	1	Prenatal diagnosis center	Routine screening	Low-Risk	No	None	Live Birth	Normal	2681347
1629	NIPT	21	Yes	160	50	2	1	Prenatal diagnosis center	Routine screening	Low-Risk	No	None	Live Birth	Normal	2577652
1630	NIPT	28	No	165	65	2	1	Partner hospital-1	Routine screening	Low-Risk	No	None	Live Birth	Normal	2396517
1631	NIPT	22	Yes	165	79.2	5	2	Partner hospital-5	AMA	Low-Risk	No	None	Live Birth	Normal	2548113
1632	NIPT	21	Yes	158	59			Partner hospital-1	Routine screening	Low-Risk	No	None	Live Birth	Normal	2090685
1633	NIPT	28	No	168	57	1	0	Partner hospital-5	UA	Low-Risk	No	None	Live Birth	Normal	2520138
1634	NIPT	16	Yes	168	90	2	1	Prenatal diagnosis center	AMA	Low-Risk	No	None	Live Birth	Normal	2366089
1635	NIPT	22	No	163	47	2	0	Partner hospital-2	AMSS	Low-Risk	No	None	Live Birth	Normal	2486409
1636	NIPT	29	No	160	62.2	2	1	Prenatal diagnosis center	Routine screening	Low-Risk	No	None	Live Birth	Normal	2121046
1637	NIPT	16	Yes	163	66.8	1	0	Partner hospital-1	Routine screening	Low-Risk	No	None	Live Birth	Normal	2030988
1638	NIPT	22	No	170	58	2	1	Prenatal diagnosis center	Routine screening	Low-Risk	No	None	Live Birth	Normal	2542105
1639	NIPT	21	Yes	164	77	2	1	Prenatal diagnosis center	Routine screening	Low-Risk	No	None	Live Birth	Normal	2152180
1640	NIPT	21	Yes	158		2	1	Partner hospital-1	Routine screening	Low-Risk	No	None	Live Birth	Normal	2085524
1641	NIPT	13	Yes	165	56.4	2	1	Partner hospital-1	Routine screening	Low-Risk	No	None	Live Birth	Normal	2207518
1642	NIPT	28	No	158	62	1	0	Partner hospital-5	AMSS	Low-Risk	No	None	Live Birth	Normal	2193363
1643	NIPT	16	Yes	158	51	1	0	Partner hospital-1	Routine screening	Low-Risk	No	None	Live Birth	Normal	2718436
1644	NIPT	16	Yes	160	72.5	1	0	Prenatal diagnosis center	AMA	Low-Risk	No	None	Live Birth	Normal	2459892
1645	NIPT	22	No	162	65	2	1	Partner hospital-4	AMA	Low-Risk	No	None	Live Birth	Normal	2462342
1646	NIPT	16	Yes	170	70	3	2	Prenatal diagnosis center	Routine screening	Low-Risk	No	None	Live Birth	Normal	2130212
1647	NIPT	22	No	165	65.6	1	0	Partner hospital-1	Routine screening	Low-Risk	No	None	Live Birth	Normal	2610407
1648	NIPT	26	No	170	70	2	1	Prenatal diagnosis center	Routine screening	Low-Risk	No	None	Live Birth	Normal	2576264
1649	NIPT	28	No	156	48	1	0	Partner hospital-1	AMSS	Low-Risk	No	None	Live Birth	Normal	2594533
1650	NIPT	26	No	160	68	3	1	Prenatal diagnosis center	AMA	Low-Risk	No	None	Live Birth	Normal	2465011
1651	NIPT	26	No	160	74	2	1	Partner hospital-1	AMA	Low-Risk	No	None	Live Birth	Normal	2598179
1652	NIPT	28	No	163	60	1	0	Partner hospital-4	Routine screening	Low-Risk	No	None	Live Birth	Normal	2548023
1653	NIPT	26	No	164	47	1	0	Partner hospital-2	PFA	Low-Risk	No	None	Live Birth	Normal	2238114
1654	NIPT	21	Yes	163	62	4	2	Prenatal diagnosis center	Routine screening	Low-Risk	No	None	Live Birth	Normal	2403197
1655	NIPT	22	Yes	163	60	4	1	Prenatal diagnosis center	Routine screening	Low-Risk	No	None	Live Birth	Normal	2271378
1656	NIPT	16	Yes	158	48	1	0	Prenatal diagnosis center	AMA	Low-Risk	No	None	Live Birth	Normal	2201518
1657	NIPT	21	Yes	173	61	3	1	Partner hospital-1	Routine screening	Low-Risk	No	None	Live Birth	Normal	2478689
1658	NIPT	21	Yes	160	53	1	0	Partner hospital-1	Routine screening	Low-Risk	No	None	Live Birth	Normal	2560564
1659	NIPT	22	Yes	162	71	3	2	Prenatal diagnosis center	Routine screening	Low-Risk	No	None	Live Birth	Normal	2378696
1660	NIPT	22	Yes	158	48.5	1	0	Prenatal diagnosis center	Routine screening	Low-Risk	No	None	Live Birth	Normal	2563978
1661	NIPT	28	No	163	81.1	3	1	Partner hospital-1	PFA	Low-Risk	No	None	Live Birth	Normal	2246026
1662	NIPT	22	Yes	162		1	0	Prenatal diagnosis center	Routine screening	Low-Risk	No	None	Live Birth	Normal	2671331
1663	NIPT	13	Yes	163	68	2	0	Partner hospital-1	AMA	Low-Risk	No	None	Live Birth	Normal	2657841
1664	NIPT	21	Yes	158	53	2		Prenatal diagnosis center	Routine screening	Low-Risk	No	None	Live Birth	Normal	2229086
1665	NIPT	28	No	164	69	2	1	Partner hospital-1	AMA	Low-Risk	No	None	Live Birth	Normal	2192911
1666	NIPT	21	Yes	167	58.5	3	1	Prenatal diagnosis center	Routine screening	Low-Risk	No	None	Live Birth	Normal	2595290
1667	NIPT	22	Yes	160	69	2	1	Prenatal diagnosis center	Routine screening	Low-Risk	No	None	Live Birth	Normal	2732547
1668	NIPT	22	Yes	161	52.3	1	0	Partner hospital-1	Routine screening	Low-Risk	No	None	Live Birth	Normal	2479509
1669	NIPT	26	No	160	47	1	0	Partner hospital-1	Routine screening	Low-Risk	No	None	Live Birth	Normal	2617140
1670	NIPT	21	Yes	168	60	1	0	Partner hospital-1	Routine screening	Low-Risk	No	None	Live Birth	Normal	2615423
1671	NIPT	22	Yes	160	58	2	1	Partner hospital-3	Routine screening	Low-Risk	No	None	Live Birth	Normal	2384076
1672	NIPT	26	Yes	154	53	1	0	Prenatal diagnosis center	Routine screening	Low-Risk	No	None	Live Birth	Normal	2199725
1673	NIPT	22	Yes	168	56	2	1	Partner hospital-5	Routine screening	Low-Risk	No	None	Live Birth	Normal	2031547
1674	NIPT	16	Yes	168	75.5	2	1	Prenatal diagnosis center	Routine screening	Low-Risk	No	None	Live Birth	Normal	2681984
1675	NIPT	26	Yes	168	72	5	1	Partner hospital-1	Routine screening	Low-Risk	No	None	Live Birth	Normal	2494257
1676	NIPT	22	Yes	156	58	2	1	Prenatal diagnosis center	Routine screening	Low-Risk	No	None	Live Birth	Normal	2749346
1677	NIPT	30	Yes	163	85	4	1	Partner hospital-1	AMSS	Low-Risk	No	None	Live Birth	Normal	2381150
1678	NIPT	16	Yes	160	52	3	1	Prenatal diagnosis center	Routine screening	Low-Risk	No	None	Live Birth	Normal	2471361
1679	NIPT	21	No	163	76	4	1	Prenatal diagnosis center	Twin pregnancy	Low-Risk	No	None	Live Birth	Normal	2615320
1680	NIPT	26	Yes	165	62	5	1	Partner hospital-4	Routine screening	Low-Risk	No	None	Live Birth	Normal	2346103
1681	NIPT	16	Yes	162	56.5	1	0	Prenatal diagnosis center	Routine screening	Low-Risk	No	None	Live Birth	Normal	2605936
1682	NIPT	21	Yes	167	60	2	1	Partner hospital-1	Routine screening	Low-Risk	No	None	Live Birth	Normal	2654429
1683	NIPT	26	Yes	160	75	4	1	Partner hospital-1	AMA	Low-Risk	No	None	Live Birth	Normal	2123287
1684	NIPT	21	Yes	158	48	1	0	Prenatal diagnosis center	Routine screening	Low-Risk	No	None	Loss Follow-up	NA	2234396
1685	NIPT	26	Yes	163	68	2	1	Prenatal diagnosis center	Routine screening	Low-Risk	No	None	Live Birth	Normal	2440389
1686	NIPT	22	Yes	164	55	2	1	Prenatal diagnosis center	Routine screening	Low-Risk	No	None	Live Birth	Normal	2171564
1687	NIPT	26	Yes	153		4	1	Partner hospital-1	Routine screening	Low-Risk	No	None	Live Birth	Normal	2495270
1688	NIPT	29	No	160	59.5	2	1	Prenatal diagnosis center	AMSS	Low-Risk	No	None	Live Birth	Normal	2550157
1689	NIPT	16	Yes	155	50	3	0	Prenatal diagnosis center	Routine screening	Low-Risk	No	None	Live Birth	Normal	2496663
1690	NIPT	22	Yes	158	65	2	1	Partner hospital-4	Routine screening	Low-Risk	No	None	Live Birth	Normal	2700022
1691	NIPT	21	Yes	162	64	2	1	Prenatal diagnosis center	AMA	Low-Risk	No	None	Live Birth	Normal	2167864
1692	NIPT	26	Yes	166	70	2	1	Prenatal diagnosis center	Routine screening	Low-Risk	No	None	Live Birth	Normal	2094697
1693	NIPT	21	Yes	158	53	2	1	Prenatal diagnosis center	Routine screening	Low-Risk	No	None	Live Birth	Normal	2460576
1694	NIPT	28	No	160	61.5	3	1	Partner hospital-1	AMA	Low-Risk	No	None	Live Birth	Normal	2208314
1695	NIPT	21	Yes	155	83	1	0	Partner hospital-5	Routine screening	Low-Risk	No	None	Live Birth	Normal	2089786
1696	NIPT	22	Yes	160	42	1	0	Partner hospital-1	Routine screening	Low-Risk	No	None	Live Birth	Normal	2472597
1697	NIPT	26	Yes	170	66	1	0	Partner hospital-1	Routine screening	Low-Risk	No	None	Live Birth	Normal	2328172
1698	NIPT	26	Yes	163	60	2	1	Prenatal diagnosis center	AMA	Low-Risk	No	None	Live Birth	Normal	2587360
1699	NIPT	30	No	160	70	1	0	Prenatal diagnosis center	Routine screening	Low-Risk	No	None	Live Birth	Normal	2283546
1700	NIPT	28	Yes	153		4	1	Prenatal diagnosis center	Routine screening	Low-Risk	No	None	Live Birth	Normal	2578629
1701	NIPT	28	Yes	155	51	3	1	Partner hospital-1	Routine screening	Low-Risk	No	None	Live Birth	Normal	2199117
1702	NIPT	16	Yes	172	88	2	1	Partner hospital-5	Routine screening	Low-Risk	No	None	Live Birth	Normal	2280316
1703	NIPT	21	Yes	160	65	2	1	Prenatal diagnosis center	AMA	Low-Risk	No	None	Live Birth	Normal	2695025
1704	NIPT	22	Yes	158	68	3	1	Partner hospital-1	Routine screening	Low-Risk	No	None	Live Birth	Normal	2272422
1705	NIPT	26	Yes	150	43	1	0	Prenatal diagnosis center	Routine screening	Low-Risk	No	None	Live Birth	Normal	2662075
1706	NIPT	29	No	160	61	2	1	Partner hospital-1	Routine screening	Low-Risk	No	None	Live Birth	Normal	2345782
1707	NIPT	26	Yes	160	52.5	1	0	Prenatal diagnosis center	Routine screening	Low-Risk	No	None	Live Birth	Normal	2552550
1708	NIPT	26	Yes	160	53	3	1	Prenatal diagnosis center	Routine screening	Low-Risk	No	None	Live Birth	Normal	2216631
1709	NIPT	28	Yes	158	62.4	2	1	Partner hospital-4	Routine screening	Low-Risk	No	None	Live Birth	Normal	2193227
1710	NIPT	16	No	162	59	4	1	Prenatal diagnosis center	Routine screening	Low-Risk	No	None	Live Birth	Normal	2716150
1711	NIPT	22	Yes	160	58	5	1	Prenatal diagnosis center	Routine screening	Low-Risk	No	None	Live Birth	Normal	2396913
1712	NIPT	26	Yes	162	56	2	0	Partner hospital-1	Routine screening	Low-Risk	No	None	Live Birth	Normal	2749523
1713	NIPT	22	Yes	163		3	2	Prenatal diagnosis center	AMA	Low-Risk	No	None	Live Birth	Normal	2052022
1714	NIPT	26	Yes	164	55	1	0	Partner hospital-2	Routine screening	Low-Risk	No	None	Live Birth	Normal	2415471
1715	NIPT	28	Yes	150	49	1	0	Partner hospital-1	Routine screening	Low-Risk	No	None	Live Birth	Normal	2374819
1716	NIPT	28	Yes	163	67.1	2	1	Prenatal diagnosis center	AMA	Low-Risk	No	None	Live Birth	Normal	2619150
1717	NIPT	26	Yes	167	69	2	1	Partner hospital-5	Routine screening	Low-Risk	No	None	Live Birth	Normal	2492039
1718	NIPT	12	No	168	60	3	1	Partner hospital-1	AMA	Low-Risk	No	None	Live Birth	Normal	1938740
1719	NIPT	16	Yes	158	70	3	1	Prenatal diagnosis center	Routine screening	Low-Risk	No	None	Live Birth	Normal	2310866
1720	NIPT	12	Yes	157	45	1	0	Prenatal diagnosis center	Routine screening	Low-Risk	No	None	Live Birth	Normal	2564405
1721	NIPT	28	Yes	150	53	1	0	Partner hospital-1	Routine screening	Low-Risk	No	None	Live Birth	Normal	1907552
1722	NIPT	12	Yes	162	63.8	1	0	Prenatal diagnosis center	AMA	Low-Risk	No	None	Live Birth	Normal	2424928
1723	NIPT	26	Yes	162	53	1	0	Partner hospital-1	AMA	Low-Risk	No	None	Live Birth	Normal	1670878
1724	NIPT	28	Yes	159	51	2	0	Partner hospital-4	AMSS	Low-Risk	No	None	Live Birth	Normal	2238450
1725	NIPT	12	Yes	152	50	2	1	Prenatal diagnosis center	AMA	Low-Risk	No	None	Live Birth	Normal	1689511
1726	NIPT	21	Yes	160	60	3	2	Partner hospital-1	Routine screening	Low-Risk	No	None	Live Birth	Normal	2492916
1727	NIPT	12	Yes	160		2	1	Prenatal diagnosis center	Routine screening	Low-Risk	No	None	Live Birth	Normal	2616143
1728	NIPT	28	No	170	67.2	2	1	Prenatal diagnosis center	AMA	Low-Risk	No	None	Live Birth	Normal	2318562
1729	NIPT	13	No	164	67	2	0	Partner hospital-1	Routine screening	Low-Risk	No	None	Live Birth	Normal	2776242
1730	NIPT	28	Yes	166	74	3	1	Prenatal diagnosis center	AMA	Low-Risk	No	None	Live Birth	Normal	2355258
1731	NIPT	12	Yes	155	55	4	1	Partner hospital-1	AMA	Low-Risk	No	None	Live Birth	Normal	2238403
1732	NIPT	12	Yes	160	62	1	0	Partner hospital-5	Routine screening	Low-Risk	No	None	Live Birth	Normal	2323444
1733	NIPT	13	Yes	162	58	2	1	Prenatal diagnosis center	AMA	Low-Risk	No	None	Live Birth	Normal	2283211
1734	NIPT	12	Yes	168	54.5	3	0	Partner hospital-2	Routine screening	Low-Risk	No	None	Live Birth	Normal	2529166
1735	NIPT	28	No	160	65	1	0	Prenatal diagnosis center	AMSS	Low-Risk	No	None	Live Birth	Normal	2486923
1736	NIPT	12	No	170	59.2	1	0	Prenatal diagnosis center	AMSS	Low-Risk	No	None	Live Birth	Normal	2248640
1737	NIPT	13	No	170	65	5	0	Partner hospital-6	AMA	Low-Risk	No	None	Live Birth	Normal	2618562
1738	NIPT	16	No	160	52	2	0	Partner hospital-1	AMSS	Low-Risk	No	None	Live Birth	Normal	2526837
1739	NIPT	28	Yes	157	55	1	0	Partner hospital-5	Routine screening	Low-Risk	No	None	Live Birth	Normal	2538316
1740	NIPT	28	No	150	58.5	3	1	Partner hospital-5	IVF	Low-Risk	No	None	Live Birth	Normal	2116340
1741	NIPT	21	Yes	165	55	2	1	Partner hospital-3	Routine screening	Low-Risk	No	None	Live Birth	Normal	2530010
1742	NIPT	12	No	163	61.3	4	1	Partner hospital-6	AMA	Low-Risk	No	None	Live Birth	Normal	2724240
1743	NIPT	22	Yes	160	55	1	0	Prenatal diagnosis center	Twin pregnancy	Low-Risk	No	None	Live Birth	Normal	2674694
1744	NIPT	12	Yes	162	65	2	1	Partner hospital-4	Routine screening	Low-Risk	No	None	Live Birth	Normal	2465966
1745	NIPT	28	Yes	158	47	1	0	Partner hospital-6	AMSS	RAAs-T2	Yes	46,XN	Live Birth	Normal	2405546
1746	NIPT	21	Yes	165	80	3	2	Prenatal diagnosis center	AMA	Low-Risk	No	None	Live Birth	Normal	2545204
1747	NIPT	28	Yes	166	56	1	0	Partner hospital-1	Routine screening	Low-Risk	No	None	Live Birth	Normal	2487890
1748	NIPT	21	No	156	55	3	2	Partner hospital-5	AMSS	Low-Risk	No	None	Live Birth	Normal	1938372
1749	NIPT	13	Yes	169	67	2	1	Partner hospital-1	AMA	Low-Risk	No	None	Live Birth	Normal	2399905
1750	NIPT	13	No	156	56	2	0	Partner hospital-1	AMSS	Low-Risk	No	None	Live Birth	Normal	2410246
1751	NIPT	26	No	166	53	3	1	Prenatal diagnosis center	Routine screening	Low-Risk	No	None	Loss Follow-up	NA	2415818
1752	NIPT	16	No	158	66.5	2	1	Partner hospital-1	Routine screening	Low-Risk	No	None	Live Birth	Normal	2560513
1753	NIPT	21	No	159	53	2	1	Prenatal diagnosis center	AMA	Low-Risk	No	None	Live Birth	Normal	2714447
1754	NIPT	16	No	157	53	4	1	Prenatal diagnosis center	Routine screening	Low-Risk	No	None	Live Birth	Normal	2713387
1755	NIPT	12	No	164	70	4	2	Prenatal diagnosis center	AMA	Low-Risk	No	None	Live Birth	Normal	2761059
1756	NIPT	22	Yes	162	62	1	0	Partner hospital-1	Routine screening	Low-Risk	No	None	Live Birth	Normal	2725602
1757	NIPT	16	No	168	54	1	0	Partner hospital-6	Routine screening	Low-Risk	No	None	Live Birth	Normal	2538358
1758	NIPT	26	No	165	64	2	1	Partner hospital-5	UA	Low-Risk	No	None	Live Birth	Normal	1712365
1759	NIPT	21	Yes	158	57.5	2	1	Partner hospital-1	Routine screening	Low-Risk	No	None	Live Birth	Normal	2446643
1760	NIPT	28	No	163	54	2	0	Partner hospital-5	AMSS	Low-Risk	No	None	Live Birth	Normal	2660051
1761	NIPT	12	Yes	150	45.9	4	1	Partner hospital-1	Routine screening	Low-Risk	No	None	Live Birth	Normal	2597856
1762	NIPT	13	Yes	163	64	1	0	Partner hospital-3	Routine screening	Low-Risk	No	None	Live Birth	Normal	2518529
1763	NIPT	12	No	160		1	0	Partner hospital-4	AMSS	Low-Risk	No	None	Live Birth	Normal	2748935
1764	NIPT	12	No	166	68.3	3	1	Partner hospital-1	Routine screening	Low-Risk	No	None	Live Birth	Normal	1544344
1765	NIPT	28	No	153	66	2	0	Partner hospital-5	AMSS	Low-Risk	No	None	Live Birth	Normal	2631906
1766	NIPT	12	No	163	61	3	1	Partner hospital-2	AMA	Low-Risk	No	None	Live Birth	Normal	2479620
1767	NIPT	12	No	170	104	4	1	Partner hospital-1	AMSS	Low-Risk	No	None	Live Birth	Normal	2524786
1768	NIPT	28	No	158	53	2	1	Prenatal diagnosis center	AMA	Low-Risk	No	None	Live Birth	Normal	2610121
1769	NIPT	16	No	155	57	2	1	Prenatal diagnosis center	AMA	Low-Risk	No	None	Live Birth	Normal	2670210
1770	NIPT	22	Yes	165	55	2	1	Partner hospital-1	AMA	Low-Risk	No	None	Live Birth	Normal	2102030
1771	NIPT	12	No	155	52.5	2	1	Partner hospital-4	Twin pregnancy	Low-Risk	No	None	Live Birth	Normal	2502371
1772	NIPT	12	No	160	68.1	1	0	Partner hospital-2	Routine screening	Low-Risk	No	None	Live Birth	Normal	2324038
1773	NIPT	12	No	155	55	3	1	Partner hospital-6	AMSS	Low-Risk	No	None	Live Birth	Normal	2742713
1774	NIPT	13	Yes	159	72	3	1	Partner hospital-3	AMSS	Low-Risk	No	None	Live Birth	Normal	2448063
1775	NIPT	26	No	160	57	1	0	Partner hospital-6	AMSS	RAAs-T8	Yes	46,XN	Live Birth	Normal	2412548
1776	NIPT	16	No	155	70	1	0	Partner hospital-1	AMSS	Low-Risk	No	None	Live Birth	Normal	2527955
1777	NIPT	16	Yes	162	48	1	0	Partner hospital-3	Routine screening	Low-Risk	No	None	Live Birth	Normal	2736337
1778	NIPT	26	No	160	50	1	0	Partner hospital-2	UA	Low-Risk	No	None	Live Birth	Normal	2613358
1779	NIPT	12	Yes	161	68	1	0	Partner hospital-5	AMSS	Low-Risk	No	None	Live Birth	Normal	2705813
1780	NIPT	28	No	167	59.5	1	0	Partner hospital-5	AMSS	Low-Risk	No	None	Live Birth	Normal	2618789
1781	NIPT	28	No	160		2	1	Partner hospital-1	Routine screening	Low-Risk	No	None	Live Birth	Normal	2627950
1782	NIPT	28	Yes	170	83	1	0	Prenatal diagnosis center	Routine screening	Low-Risk	No	None	Live Birth	Normal	2729593
1783	NIPT	16	No	156	58.5	3	1	Partner hospital-1	AMA	Low-Risk	No	None	Live Birth	Normal	2491767
1784	NIPT	21	Yes	160	64.5	1	0	Partner hospital-2	Routine screening	Low-Risk	No	None	Live Birth	Normal	2405667
1785	NIPT	28	No	170	83	3	1	Partner hospital-1	AMSS	Low-Risk	No	None	Live Birth	Normal	2747780
1786	NIPT	12	No	163	63	3	1	Partner hospital-2	Routine screening	Low-Risk	No	None	Live Birth	Normal	2278840
1787	NIPT	12	No	152	52	2	1	Partner hospital-1	Routine screening	Low-Risk	No	None	Live Birth	Normal	2776179
1788	NIPT	26	No	165	65	2	1	Partner hospital-1	AMA	Low-Risk	No	None	Live Birth	Normal	2256241
1789	NIPT	21	No	165	58	1	0	Prenatal diagnosis center	AMSS	Low-Risk	No	None	Live Birth	Normal	2496450
1790	NIPT	12	Yes	155	62.7	3	1	Partner hospital-4	AMA	Low-Risk	No	None	Live Birth	Normal	2783266
1791	NIPT	13	No	161	65	2	1	Partner hospital-1	AMA	Low-Risk	No	None	Live Birth	Normal	2633454
1792	NIPT	26	No	168	76	3	0	Partner hospital-4	AMSS	Low-Risk	No	None	Live Birth	Normal	2666841
1793	NIPT	13	Yes			2	1	Partner hospital-2	AMA	Low-Risk	No	None	Live Birth	Normal	2790684
1794	NIPT	28	No	158	65	1	0	Partner hospital-2	AMSS	Low-Risk	No	None	Live Birth	Normal	2637091
1795	NIPT	26	No	160	72	2	1	Partner hospital-2	AMSS	Low-Risk	No	None	Live Birth	Normal	2570302
1796	NIPT	28	No	153	56	3	1	Partner hospital-4	AMSS	Low-Risk	No	None	Live Birth	Normal	2737231
1797	NIPT	21	No	158	52	1	0	Partner hospital-3	Routine screening	Low-Risk	No	None	Live Birth	Normal	2580663
1798	NIPT	13	No	164	53	2	1	Prenatal diagnosis center	IVF	Low-Risk	No	None	Live Birth	Normal	2644930
1799	NIPT	22	Yes	160	52	3	1	Prenatal diagnosis center	AMSS	Low-Risk	No	None	Live Birth	Normal	2207763
1800	NIPT	12	No	163	66	1	0	Partner hospital-3	Routine screening	Low-Risk	No	None	Live Birth	Normal	2463159
1801	NIPT	28	No	158	66.5	3	1	Partner hospital-1	AMSS	Low-Risk	No	None	Live Birth	Normal	2393458
1802	NIPT	28	No	160	55	2	1	Partner hospital-1	AMA	Low-Risk	No	None	Live Birth	Normal	2636089
1803	NIPT	12	Yes	166	55	3	1	Partner hospital-1	Routine screening	Low-Risk	No	None	Live Birth	Normal	2627313
1804	NIPT	21	Yes	165	55	3	1	Partner hospital-1	Routine screening	Low-Risk	No	None	Live Birth	Normal	2411643
1805	NIPT	13	No	162	81	1	0	Partner hospital-1	AMSS	Low-Risk	No	None	Live Birth	Normal	2429524
1806	NIPT	26	No	150	51	4	1	Partner hospital-2	AMSS	Low-Risk	No	None	Live Birth	Normal	2703368
1807	NIPT	13	No	159	68.4	5	1	Partner hospital-6	AMSS	Low-Risk	No	None	Live Birth	Normal	2673322
1808	NIPT	22	Yes	170	63	1	0	Partner hospital-5	AMSS	Low-Risk	No	None	Live Birth	Normal	1758894
1809	NIPT	12	Yes	161	52	4	1	Prenatal diagnosis center	AMA	Low-Risk	No	None	Live Birth	Normal	2477201
1810	NIPT	16	No	170	60	1	0	Prenatal diagnosis center	Routine screening	Low-Risk	No	None	Live Birth	Normal	2493036
1811	NIPT	13	No	162	52.8	1	0	Partner hospital-4	Routine screening	Low-Risk	No	None	Live Birth	Normal	2780876
1812	NIPT	28	No	162	69	3	1	Prenatal diagnosis center	Routine screening	Low-Risk	No	None	Live Birth	Normal	2565514
1813	NIPT	12	Yes	155	62	4	1	Prenatal diagnosis center	AMA	Low-Risk	No	None	Live Birth	Normal	2723309
1814	NIPT	28	Yes	155	69	3	1	Prenatal diagnosis center	AMA	Low-Risk	No	None	Live Birth	Normal	2197508
1815	NIPT	21	Yes	164	95	3	1	Prenatal diagnosis center	AMA	Low-Risk	No	None	Live Birth	Normal	2225102
1816	NIPT	28	No	162	54	1	0	Partner hospital-3	Routine screening	Low-Risk	No	None	Live Birth	Normal	2655957
1817	NIPT	12	No	168	82	3	1	Partner hospital-1	UA	Low-Risk	No	None	Live Birth	Normal	2490754
1818	NIPT	21	Yes	156	59	3	1	Partner hospital-6	Routine screening	Low-Risk	No	None	Live Birth	Normal	2448195
1819	NIPT	26	No	160	60	3	0	Prenatal diagnosis center	PFA	Low-Risk	No	None	Live Birth	Normal	2701584
1820	NIPT	22	Yes	158	57	4	1	Prenatal diagnosis center	AMSS	Low-Risk	No	None	Live Birth	Normal	2581298
1821	NIPT	12	No	164	72	2	1	Partner hospital-1	AMA	Low-Risk	No	None	Live Birth	Normal	2182206
1822	NIPT	22	No	158	71	2	1	Partner hospital-5	Routine screening	Low-Risk	No	None	Live Birth	Normal	2759794
1823	NIPT	26	No	156	51	4	2	Partner hospital-1	AMSS	Low-Risk	No	None	Live Birth	Normal	2482008
1824	NIPT	12	No	160	52.7	4	0	Partner hospital-5	AMA	Low-Risk	No	None	Live Birth	Normal	2673876
1825	NIPT	28	Yes	168	65	2	1	Prenatal diagnosis center	Routine screening	Low-Risk	No	None	Live Birth	Normal	2580313
1826	NIPT	22	No	160	61	3	1	Prenatal diagnosis center	AMA	Low-Risk	No	None	Live Birth	Normal	2519673
1827	NIPT	28	No	160	58	2	1	Partner hospital-1	Routine screening	Low-Risk	No	None	Live Birth	Normal	2345223
1828	NIPT	26	No	162	73	2	1	Partner hospital-3	AMA	Low-Risk	No	None	Live Birth	Normal	2233837
1829	NIPT	28	Yes	166	59	6	1	Partner hospital-1	AMA	Low-Risk	No	None	Live Birth	Normal	2446913
1830	NIPT	22	No	158	50.6	2	1	Partner hospital-2	IVF	Low-Risk	No	None	Live Birth	Normal	2299871
1831	NIPT	12	No	161	57	1	0	Prenatal diagnosis center	Routine screening	Low-Risk	No	None	Live Birth	Normal	2676883
1832	NIPT	26	Yes	160	51	4	1	Partner hospital-4	AMSS	Low-Risk	No	None	Live Birth	Normal	2646974
1833	NIPT	26	No	158	46	1	0	Prenatal diagnosis center	Routine screening	Low-Risk	No	None	Live Birth	Normal	2389833
1834	NIPT	22	No	162	61	4	1	Prenatal diagnosis center	AMA	Low-Risk	No	None	Live Birth	Normal	2684244
1835	NIPT	16	No	160	75	2	1	Partner hospital-1	AMA	Low-Risk	No	None	Live Birth	Normal	2532367
1836	NIPT	12	No	164	50	3	0	Prenatal diagnosis center	Routine screening	Low-Risk	No	None	Live Birth	Normal	2654811
1837	NIPT	28	No	155	55	1	0	Prenatal diagnosis center	Routine screening	Low-Risk	No	None	Live Birth	Normal	2613822
1838	NIPT	13	No	160	51	2	0	Partner hospital-2	AMSS	Low-Risk	No	None	Live Birth	Normal	2637054
1839	NIPT	12	No	160	48	1	0	Prenatal diagnosis center	Routine screening	Low-Risk	No	None	Live Birth	Normal	2738798
1840	NIPT	28	No			2	1	Partner hospital-1	Routine screening	Low-Risk	No	None	Live Birth	Normal	2551190
1841	NIPT	13	No	163	59	3	1	Partner hospital-1	Twin pregnancy	Low-Risk	No	None	Live Birth	Normal	2740990
1842	NIPT	22	No	161	64	2	1	Prenatal diagnosis center	AMA	Low-Risk	No	None	Live Birth	Normal	2539558
1843	NIPT	12	No	165	54	1	0	Partner hospital-1	Routine screening	Low-Risk	No	None	Live Birth	Normal	1937342
1844	NIPT	12	Yes	162	62	3	2	Partner hospital-5	AMA	Low-Risk	No	None	Live Birth	Normal	2634390
1845	NIPT	28	No	168	61.5	1	0	Partner hospital-1	AMSS	Low-Risk	No	None	Live Birth	Normal	2473480
1846	NIPT	28	No	165	62	2	1	Partner hospital-5	AMSS	Low-Risk	No	None	Live Birth	Normal	2499539
1847	NIPT	12	No	164	53	3	2	Partner hospital-1	Routine screening	Low-Risk	No	None	Live Birth	Normal	2666473
1848	NIPT	12	No	163	73	3	2	Prenatal diagnosis center	Routine screening	Low-Risk	No	None	Live Birth	Normal	2616072
1849	NIPT	12	No	164	67.3	2	1	Partner hospital-4	Routine screening	Low-Risk	No	None	Live Birth	Normal	2405395
1850	NIPT	28	No	158	61.8	3	1	Prenatal diagnosis center	AMSS	Low-Risk	No	None	Live Birth	Normal	2781517
1851	NIPT	12	Yes	163	54.8	1	0	Partner hospital-4	AMSS	Low-Risk	No	None	Live Birth	Normal	2631996
1852	NIPT	13	No	153	50	2	1	Prenatal diagnosis center	Routine screening	Low-Risk	No	None	Live Birth	Normal	2585809
1853	NIPT	12	No	165	57	2		Partner hospital-1	Routine screening	Low-Risk	No	None	Live Birth	Normal	2592764
1854	NIPT	28	Yes	165	62	3	2	Partner hospital-3	AMSS	Low-Risk	No	None	Live Birth	Normal	2711936
1855	NIPT	28	No	172	62	1	0	Partner hospital-1	AMSS	Low-Risk	No	None	Live Birth	Normal	1949733
1856	NIPT	12	Yes	156	48.5	2	1	Partner hospital-1	AMA	Low-Risk	No	None	Live Birth	Normal	2685736
1857	NIPT	12	Yes	161	51	1	0	Partner hospital-1	AMA	Low-Risk	No	None	Live Birth	Normal	2576774
1858	NIPT	28	No	162	73	3	1	Prenatal diagnosis center	Routine screening	Low-Risk	No	None	Live Birth	Normal	2591486
1859	NIPT	28	No	160	70	3	1	Partner hospital-3	AMSS	Low-Risk	No	None	Live Birth	Normal	2586942
1860	NIPT	21	No	158	48.3	1	0	Prenatal diagnosis center	IVF	Low-Risk	No	None	Live Birth	Normal	2477505
1861	NIPT	28	Yes	158	52	1	0	Partner hospital-1	Routine screening	Low-Risk	No	None	Live Birth	Normal	2251187
1862	NIPT	22	No	164	65	4	2	Partner hospital-6	IVF	Low-Risk	No	None	Live Birth	Normal	2322009
1863	NIPT	12	No	163	75	1	0	Prenatal diagnosis center	UA	Low-Risk	No	None	Live Birth	Normal	2563967
1864	NIPT	21	No	162	58	2	0	Partner hospital-1	Routine screening	Low-Risk	No	None	Live Birth	Normal	2641414
1865	NIPT	12	Yes	165	55.5	1	0	Prenatal diagnosis center	Routine screening	Low-Risk	No	None	Live Birth	Normal	2022320
1866	NIPT	26	No	160	58	3	1	Prenatal diagnosis center	AMA	Chr21high-risk	Yes	47,XN,+21	TOP	NA	2713997
1867	NIPT	28	No	166	54	2	0	Partner hospital-3	AMSS	Low-Risk	No	None	Live Birth	Normal	2597503
1868	NIPT	21	Yes	163	54	1	0	Prenatal diagnosis center	Routine screening	Low-Risk	No	None	Live Birth	Normal	2530514
1869	NIPT	16	No	160	71	1	0	Prenatal diagnosis center	Routine screening	Low-Risk	No	None	Live Birth	Normal	2543119
1870	NIPT	28	Yes	165	90	1	0	Partner hospital-3	Routine screening	45,X	Yes	46,XN	Live Birth	Normal	2688030
1871	NIPT	16	No	162	67.5	3	1	Partner hospital-4	Routine screening	Low-Risk	No	None	Live Birth	Normal	2445888
1872	NIPT	28	No	165	58.4	1	0	Partner hospital-6	AMA	Low-Risk	No	None	Live Birth	Normal	2382679
1873	NIPT	16	Yes	160	50	4	1	Partner hospital-3	AMSS	Low-Risk	No	None	Live Birth	Normal	2586501
1874	NIPT	22	No	155	52	4	1	Prenatal diagnosis center	AMA	Low-Risk	No	None	Live Birth	Normal	2348492
1875	NIPT	28	Yes	164	66	1	0	Partner hospital-1	AMSS	Low-Risk	No	None	Live Birth	Normal	2313341
1876	NIPT	21	No	163	63.2	2	1	Prenatal diagnosis center	AMA	Low-Risk	No	None	Live Birth	Normal	2058595
1877	NIPT	28	No	163	55	1	0	Partner hospital-3	AMSS	Low-Risk	No	None	Live Birth	Normal	2514238
1878	NIPT	28	No	151	52.5	5	1	Partner hospital-5	AMA	Low-Risk	No	None	Live Birth	Normal	2457495
1879	NIPT	12	No	160	71	1	0	Partner hospital-3	AMSS	Low-Risk	No	None	Live Birth	Normal	2655432
1880	NIPT	21	No	168	63	2	1	Partner hospital-2	Routine screening	Low-Risk	No	None	Live Birth	Normal	2603863
1881	NIPT	22	No	168	72	2	1	Prenatal diagnosis center	Routine screening	Low-Risk	No	None	Live Birth	Normal	2748535
1882	NIPT	28	No	165	61	3	1	Partner hospital-1	AMA	Low-Risk	No	None	Live Birth	Normal	2757879
1883	NIPT	12	No	160	52.25	5	2	Prenatal diagnosis center	AMSS	Low-Risk	No	None	Live Birth	Normal	2406506
1884	NIPT	28	No	170	67.8	4	1	Prenatal diagnosis center	AMA	Low-Risk	No	None	Live Birth	Normal	2314690
1885	NIPT	16	No	158	56	1	0	Prenatal diagnosis center	AMA	Low-Risk	No	None	Live Birth	Normal	2690833
1886	NIPT	16	Yes	160	63	1	0	Partner hospital-1	Routine screening	Low-Risk	No	None	Live Birth	Normal	1785677
1887	NIPT	12	Yes	153	48	1	0	Partner hospital-1	Routine screening	Low-Risk	No	None	Live Birth	Normal	2331045
1888	NIPT	12	Yes	163	60	1	0	Partner hospital-6	AMSS	Low-Risk	No	None	Live Birth	Normal	2293897
1889	NIPT	28	No	160	102	2	1	Partner hospital-4	AMA	Low-Risk	No	None	Live Birth	Normal	2269026
1890	NIPT	12	Yes	163	54	1	0	Partner hospital-3	AMSS	Low-Risk	No	None	Live Birth	Normal	2624764
1891	NIPT	22	Yes	168	70	3	1	Partner hospital-1	IVF	Low-Risk	No	None	Live Birth	Normal	2554445
1892	NIPT	28	No	162	54	2	0	Prenatal diagnosis center	Routine screening	Low-Risk	No	None	Live Birth	Normal	2614117
1893	NIPT	16	No	155	70	4	1	Prenatal diagnosis center	AMA	Low-Risk	No	None	Live Birth	Normal	2241931
1894	NIPT	28	No	150	60	3	0	Partner hospital-2	Routine screening	Low-Risk	No	None	Live Birth	Normal	2451310
1895	NIPT	12	No	163	52	2	0	Partner hospital-1	Routine screening	Low-Risk	No	None	Live Birth	Normal	2588152
1896	NIPT	28	Yes	164	55	2	1	Partner hospital-6	Routine screening	Low-Risk	No	None	Live Birth	Normal	2782846
1897	NIPT	12	No	168	71.5	4	1	Prenatal diagnosis center	AMSS	Low-Risk	No	None	Live Birth	Normal	2258028
1898	NIPT	22	No	160	48	4	2	Partner hospital-2	UA	Low-Risk	No	None	Live Birth	Normal	2407164
1899	NIPT	29	No	167	56.7	1	0	Partner hospital-6	Routine screening	Low-Risk	No	None	Live Birth	Normal	2634601
1900	NIPT	26	Yes	162	70	2	0	Partner hospital-4	Routine screening	Low-Risk	No	None	Live Birth	Normal	2770338
1901	NIPT	21	No	164	78	1	0	Partner hospital-1	AMA	Low-Risk	No	None	Live Birth	Normal	2385292
1902	NIPT	22	No	160	64	3	1	Partner hospital-1	Routine screening	Low-Risk	No	None	Loss Follow-up	NA	2252111
1903	NIPT	13	No	163	56	1	0	Prenatal diagnosis center	IVF	Low-Risk	No	None	Live Birth	Normal	2750482
1904	NIPT	13	No	163	67	2	0	Partner hospital-1	Routine screening	Low-Risk	No	None	Live Birth	Normal	2741601
1905	NIPT	22	Yes	155	48	2	0	Partner hospital-4	Routine screening	Low-Risk	No	None	Live Birth	Normal	2506913
1906	NIPT	26	No	158	55	4	1	Partner hospital-1	AMSS	Low-Risk	No	None	Live Birth	Normal	2610044
1907	NIPT	26	Yes	161	68	3	1	Partner hospital-1	AMA	Low-Risk	No	None	Live Birth	Normal	2690836
1908	NIPT	12	Yes	163	82	2	0	Partner hospital-5	Routine screening	Low-Risk	No	None	Live Birth	Normal	2693398
1909	NIPT	12	No	160	57	3	1	Prenatal diagnosis center	AMSS	Low-Risk	No	None	Live Birth	Normal	2269476
1910	NIPT	28	No	163	46	2	0	Partner hospital-1	AMSS	Low-Risk	No	None	Live Birth	Normal	2549179
1911	NIPT	16	No	177	83	2	1	Prenatal diagnosis center	IVF	Low-Risk	No	None	Live Birth	Normal	2264782
1912	NIPT	28	No	160	55	1	0	Prenatal diagnosis center	PFA	Low-Risk	No	None	Live Birth	Normal	2464070
1913	NIPT	16	Yes	154	50	7	2	Prenatal diagnosis center	AMA	Low-Risk	No	None	Live Birth	Normal	2428611
1914	NIPT	26	No	168	70	5	1	Prenatal diagnosis center	AMA	Low-Risk	No	None	Live Birth	Normal	2253519
1915	NIPT	29	Yes	158	67	2	1	Partner hospital-2	AMA	Low-Risk	No	None	Live Birth	Normal	2440267
1916	NIPT	16	Yes	152	48	1	0	Prenatal diagnosis center	Routine screening	Low-Risk	No	None	Live Birth	Normal	2385362
1917	NIPT	13	Yes	167	68	2	0	Partner hospital-1	Routine screening	Low-Risk	No	None	Live Birth	Normal	2242203
1918	NIPT	16	Yes	165	51	2	1	Prenatal diagnosis center	AMA	Low-Risk	No	None	Live Birth	Normal	2455519
1919	NIPT	21	No	160	51	5	2	Partner hospital-1	Routine screening	Low-Risk	No	None	Live Birth	Normal	2744269
1920	NIPT	22	Yes	158	93.5	1	0	Partner hospital-1	AMA	Low-Risk	No	None	Live Birth	Normal	2555705
1921	NIPT	21	No	158	77.9	5	1	Partner hospital-1	Routine screening	Low-Risk	No	None	Live Birth	Normal	2469582
1922	NIPT	28	No	160	54	3	1	Prenatal diagnosis center	AMSS	Low-Risk	No	None	Live Birth	Normal	2730743
1923	NIPT	21	No	164	61	2	1	Partner hospital-1	Routine screening	Low-Risk	No	None	Live Birth	Normal	2264901
1924	NIPT	22	No	155	58	1	0	Prenatal diagnosis center	AMSS	Low-Risk	No	None	Live Birth	Normal	2451249
1925	NIPT	22	Yes	160	62	1	0	Prenatal diagnosis center	Routine screening	Low-Risk	No	None	Live Birth	Normal	2498907
1926	NIPT	28	No	158	55	1	0	Partner hospital-2	Routine screening	Low-Risk	No	None	Live Birth	Normal	2521249
1927	NIPT	28	Yes	155	55	2	1	Partner hospital-4	AMSS	Low-Risk	No	None	Live Birth	Normal	2529095
1928	NIPT	22	No	161	50	4	0	Partner hospital-1	Routine screening	Low-Risk	No	None	Live Birth	Normal	2461606
1929	NIPT	21	No	163	67	4	1	Partner hospital-1	Routine screening	Low-Risk	No	None	Live Birth	Normal	2296599
1930	NIPT	22	No			1	0	Partner hospital-2	Routine screening	Low-Risk	No	None	Live Birth	Normal	2789054
1931	NIPT	16	Yes	154	65.5	1		Prenatal diagnosis center	Routine screening	Low-Risk	No	None	Live Birth	Normal	2515747
1932	NIPT	21	No	160	56	2	1	Partner hospital-2	Routine screening	Low-Risk	No	None	Live Birth	Normal	2649028
1933	NIPT	22	No	160	54	2	1	Prenatal diagnosis center	Routine screening	Low-Risk	No	None	Live Birth	Normal	2376275
1934	NIPT	28	No	160	62	1	0	Prenatal diagnosis center	Routine screening	Low-Risk	No	None	Live Birth	Normal	2755206
1935	NIPT	16	Yes	165	79.2	2	0	Prenatal diagnosis center	AMA	Low-Risk	No	None	Live Birth	Normal	2792172
1936	NIPT	22	No	160	75	4	2	Partner hospital-1	AMA	Low-Risk	No	None	Live Birth	Normal	2710428
1937	NIPT	26	No	160	52	1	0	Prenatal diagnosis center	Routine screening	Low-Risk	No	None	Live Birth	Normal	2698194
1938	NIPT	12	Yes	165	70	4	1	Partner hospital-2	Routine screening	Low-Risk	No	None	Live Birth	Normal	2576981
1939	NIPT	21	Yes	168	67	2	1	Partner hospital-1	Routine screening	Low-Risk	No	None	Live Birth	Normal	2644059
1940	NIPT	12	No	160	59	1	0	Partner hospital-4	AMSS	Low-Risk	No	None	Live Birth	Normal	2777166
1941	NIPT	13	Yes	164	65.2	1	0	Prenatal diagnosis center	Routine screening	Low-Risk	No	None	Live Birth	Normal	2616559
1942	NIPT	22	Yes	163	52.8	2	0	Prenatal diagnosis center	Routine screening	Low-Risk	No	None	Live Birth	Normal	2567049
1943	NIPT	28	Yes	172	90	1	0	Partner hospital-3	AMSS	Low-Risk	No	None	Live Birth	Normal	2469632
1944	NIPT	16	Yes	159	50	1	0	Partner hospital-1	Routine screening	Low-Risk	No	None	Live Birth	Normal	2681664
1945	NIPT	22	Yes	165	112	2	1	Partner hospital-1	AMA	Low-Risk	No	None	Live Birth	Normal	2645719
1946	NIPT	21	Yes	163	63	2	1	Prenatal diagnosis center	Routine screening	Low-Risk	No	None	Live Birth	Normal	2574806
1947	NIPT	12	Yes	159	53	2	1	Partner hospital-1	Routine screening	Low-Risk	No	None	Live Birth	Normal	2570777
1948	NIPT	21	Yes	160	70	2	1	Partner hospital-1	AMA	Low-Risk	No	None	Live Birth	Normal	2778999
1949	NIPT	28	No	160	70	1	0	Prenatal diagnosis center	Routine screening	Low-Risk	No	None	Live Birth	Normal	2514440
1950	NIPT	28	Yes	163		2	1	Partner hospital-2	AMSS	Low-Risk	No	None	Live Birth	Normal	2350199
1951	NIPT	13	Yes	168	55	4	1	Prenatal diagnosis center	AMA	Low-Risk	No	None	Live Birth	Normal	2516421
1952	NIPT	22	Yes	163	55	1	0	Partner hospital-1	Routine screening	Low-Risk	No	None	Live Birth	Normal	2238451
1953	NIPT	21	Yes	162	60	1	0	Partner hospital-1	Routine screening	Low-Risk	No	None	Live Birth	Normal	2497491
1954	NIPT	21	Yes	164	72	3	2	Prenatal diagnosis center	AMA	Low-Risk	No	None	Live Birth	Normal	2385746
1955	NIPT	28	No	155	58.7	4	1	Prenatal diagnosis center	AMA	Low-Risk	No	None	Live Birth	Normal	2443146
1956	NIPT	28	No	158	49.6	1	0	Partner hospital-2	AMSS	Low-Risk	No	None	Live Birth	Normal	2660521
1957	NIPT	28	No	158	52	2	1	Partner hospital-1	AMSS	Low-Risk	No	None	Live Birth	Normal	2181609
1958	NIPT	22	Yes	170	60	1	0	Prenatal diagnosis center	Routine screening	Low-Risk	No	None	Live Birth	Normal	2318471
1959	NIPT	21	Yes	160	60	2	1	Partner hospital-1	AMA	Low-Risk	No	None	Live Birth	Normal	2338979
1960	NIPT	21	Yes	158	60	1	0	Prenatal diagnosis center	Routine screening	Low-Risk	No	None	Live Birth	Normal	2554632
1961	NIPT	22	Yes	163	61	1	0	Partner hospital-2	Routine screening	Low-Risk	No	None	Live Birth	Normal	2274316
1962	NIPT	13	No	158	62	2	1	Partner hospital-1	AMA	Low-Risk	No	None	Live Birth	Normal	2201178
1963	NIPT	16	Yes	158	90	4	0	Prenatal diagnosis center	AMA	Low-Risk	No	None	Live Birth	Normal	2346545
1964	NIPT	21	Yes	162	68	5	1	Prenatal diagnosis center	AMA	Low-Risk	No	None	Live Birth	Normal	2248689
1965	NIPT	28	No	156	55	4	1	Partner hospital-1	AMSS	Low-Risk	No	None	Live Birth	Normal	2648317
1966	NIPT	26	No	158	70	3	1	Partner hospital-1	UA	Low-Risk	No	None	Live Birth	Normal	2356022
1967	NIPT	13	Yes	158	45	1	0	Prenatal diagnosis center	Routine screening	Low-Risk	No	None	Live Birth	Normal	2490201
1968	NIPT	16	Yes	165	58	4	2	Prenatal diagnosis center	Routine screening	Low-Risk	No	None	Live Birth	Normal	2398401
1969	NIPT	26	Yes	165	57	2	0	Partner hospital-3	Routine screening	Low-Risk	No	None	Live Birth	Normal	2389231
1970	NIPT	26	No	160	44	3	1	Prenatal diagnosis center	Routine screening	Low-Risk	No	None	Live Birth	Normal	2750841
1971	NIPT	22	Yes	162	71.5			Partner hospital-6	Routine screening	Low-Risk	No	None	Live Birth	Normal	2200098
1972	NIPT	26	Yes	159	62	4	0	Partner hospital-3	AMSS	Low-Risk	No	None	Live Birth	Normal	2754637
1973	NIPT	22	Yes	163	85	2	1	Prenatal diagnosis center	Routine screening	Low-Risk	No	None	Live Birth	Normal	2454572
1974	NIPT	21	Yes	168	86	2	1	Partner hospital-1	AMA	Low-Risk	No	None	Live Birth	Normal	2766623
1975	NIPT	13	No	156	55	1	0	Partner hospital-5	AMSS	Low-Risk	No	None	Live Birth	Normal	2314687
1976	NIPT	28	No	156	75	2	1	Partner hospital-1	Routine screening	Low-Risk	No	None	Live Birth	Normal	2405077
1977	NIPT	13	Yes	164	69	1	0	Prenatal diagnosis center	Routine screening	Low-Risk	No	None	Live Birth	Normal	2048396
1978	NIPT	13	Yes	176	82.3	4	1	Partner hospital-4	AMA	Low-Risk	No	None	Live Birth	Normal	2700464
1979	NIPT	22	Yes	170	71	3	1	Prenatal diagnosis center	AMA	Low-Risk	No	None	Live Birth	Normal	2408967
1980	NIPT	26	Yes	153		3	1	Prenatal diagnosis center	Routine screening	Low-Risk	No	None	Live Birth	Normal	2624034
1981	NIPT	21	No	163	74	1	1	Prenatal diagnosis center	IVF	Low-Risk	No	None	Live Birth	Normal	2384694
1982	NIPT	29	Yes	162	73	3	2	Partner hospital-2	AMSS	Low-Risk	No	None	Live Birth	Normal	2458036
1983	NIPT	26	Yes	155	60.5	4	1	Partner hospital-1	Routine screening	Low-Risk	No	None	Live Birth	Normal	2312375
1984	NIPT	13	No	165	59	3	0	Partner hospital-1	Routine screening	Low-Risk	No	None	Live Birth	Normal	2764955
1985	NIPT	22	Yes	158	56	3	1	Prenatal diagnosis center	Routine screening	Low-Risk	No	None	Live Birth	Normal	2606420
1986	NIPT	21	Yes	158	61	6	1	Prenatal diagnosis center	Routine screening	Low-Risk	No	None	Live Birth	Normal	2562627
1987	NIPT	16	No	167	65	1	0	Prenatal diagnosis center	AMA	Low-Risk	No	None	Live Birth	Normal	2366037
1988	NIPT	21	Yes	164		3	1	Partner hospital-2	Routine screening	Low-Risk	No	None	Live Birth	Normal	2275673
1989	NIPT	13	Yes	158	55	4	0	Prenatal diagnosis center	AMSS	Low-Risk	No	None	Live Birth	Normal	2445388
1990	NIPT	30	No	150	41	2	1	Partner hospital-1	AMSS	Low-Risk	No	None	Live Birth	Normal	2646681
1991	NIPT	22	Yes	157	49	4	1	Prenatal diagnosis center	AMA	Low-Risk	No	None	Live Birth	Normal	2328902
1992	NIPT	26	Yes	158	53	4	1	Partner hospital-1	AMA	Low-Risk	No	None	Live Birth	Normal	2441739
1993	NIPT	16	No	160		2	1	Prenatal diagnosis center	AMA	Low-Risk	No	None	Live Birth	Normal	2645397
1994	NIPT	16	Yes	163	47	1	0	Prenatal diagnosis center	Routine screening	Low-Risk	No	None	Live Birth	Normal	2383455
[truncated: 4,799 more rows]

## Sheet: NIPT-Plus
Number	Test	Gestational Age(week)	Higher Education	Height	Weight	Gravidity	Parity	Hospital for blood draw	Clinical indications	NIPT results	Confirmatory invasive testing	Confirmatory invasive testing results	Pregnancy Outcomes	Neonatal Examination	UniMap_rds
Mean	NA	18.7203	NA	161.223	61.0863	2.26232	2.24575	NA	NA	NA	NA	NA	NA	NA	1.29405e+07
SD	NA	5.32219	NA	4.8213	10.8844	1.2234	1.22361	NA	NA	NA	NA	NA	NA	NA	1.12736e+06
Median	NA	16	NA	160	60	2	2	NA	NA	NA	NA	NA	NA	NA	13071463
Minimum	NA	12	NA	140	34	0	0	NA	NA	NA	NA	NA	NA	NA	10123102
Maximum	NA	31	NA	177	146	10	10	NA	NA	NA	NA	NA	NA	NA	14761932
1	NIPT-PLUS	30	Yes	156	47	1	1	Partner hospital-1	Routine screening	Low-Risk	No	None	Live Birth	Normal	14187443
2	NIPT-PLUS	21	Yes	165	54	2	4	Prenatal diagnosis center	AMA	Low-Risk	No	None	Live Birth	Normal	12943362
3	NIPT-PLUS	16	Yes	161	59.5	2	2	Prenatal diagnosis center	AMA	Low-Risk	No	None	Live Birth	Normal	13415200
4	NIPT-PLUS	16	Yes	160	56	4	2	Partner hospital-1	AMA	Low-Risk	No	None	Live Birth	Normal	13786496
5	NIPT-PLUS	17	Yes	168	61	1	1	Prenatal diagnosis center	AMSS	Low-Risk	No	None	Live Birth	Normal	13411069
6	NIPT-PLUS	15	Yes	160	54	1	1	Prenatal diagnosis center	AMA	Low-Risk	No	None	Live Birth	Normal	14442576
7	NIPT-PLUS	15	No	155	54	3	2	Partner hospital-1	UA	Low-Risk	No	None	Live Birth	Normal	13909623
8	NIPT-PLUS	16	No	160	59.5	3	5	Prenatal diagnosis center	AMA	Low-Risk	No	None	Live Birth	Normal	13277549
9	NIPT-PLUS	18	Yes	163	62.5	4	2	Partner hospital-1	AMA	Low-Risk	No	None	Live Birth	Normal	13690156
10	NIPT-PLUS	12	Yes	158	48.5	5	1	Prenatal diagnosis center	AMA	Low-Risk	No	None	Live Birth	Normal	14733085
11	NIPT-PLUS	12	Yes	162	50.3	2	2	Partner hospital-1	AMSS	Low-Risk	No	None	Live Birth	Normal	13783891
12	NIPT-PLUS	16	Yes	157	60.5	1	2	Prenatal diagnosis center	Routine screening	Low-Risk	No	None	Live Birth	Normal	14714886
13	NIPT-PLUS	29	Yes	168	60	2	4	Prenatal diagnosis center	AMA	Low-Risk	No	None	Live Birth	Normal	10622014
14	NIPT-PLUS	15	No	163	74	2	3	Partner hospital-1	Routine screening	Low-Risk	No	None	Live Birth	Normal	12701280
15	NIPT-PLUS	20	No	172	60	4	2	Partner hospital-2	Routine screening	Low-Risk	No	None	Live Birth	Normal	14727635
16	NIPT-PLUS	13	No	Unknown	45	2	1	Prenatal diagnosis center	Routine screening	Low-Risk	No	None	Live Birth	Normal	13939587
17	NIPT-PLUS	24	No	160	54	3	1	Prenatal diagnosis center	AMSS	Low-Risk	No	None	Live Birth	Normal	10854181
18	NIPT-PLUS	24	Yes	169	56	3	4	Partner hospital-1	AMSS	Low-Risk	No	None	Live Birth	Normal	13151257
19	NIPT-PLUS	24	Yes	156	47	3	2	Prenatal diagnosis center	Routine screening	Low-Risk	No	None	Live Birth	Normal	14202004
20	NIPT-PLUS	12	Yes	150	62.6	2	2	Prenatal diagnosis center	Routine screening	Low-Risk	No	None	Live Birth	Normal	12740194
21	NIPT-PLUS	28	No	162	61	1	2	Prenatal diagnosis center	Twin pregnancy	Low-Risk	No	None	Live Birth	Normal	14258136
22	NIPT-PLUS	20	Yes	156	57	2	3	Prenatal diagnosis center	Routine screening	Low-Risk	No	None	Live Birth	Normal	13495153
23	NIPT-PLUS	21	No	165	52.8	1	3	Prenatal diagnosis center	AMA	Low-Risk	No	None	Live Birth	Normal	13644888
24	NIPT-PLUS	15	Yes	165	72	2	1	Prenatal diagnosis center	IVF	Low-Risk	No	None	Live Birth	Normal	13847557
25	NIPT-PLUS	23	Yes	158	58	5	1	Prenatal diagnosis center	AMSS	Low-Risk	No	None	Live Birth	Normal	14527055
26	NIPT-PLUS	18	Yes	165	58	1	1	Prenatal diagnosis center	Routine screening	Low-Risk	No	None	Live Birth	Normal	14722746
27	NIPT-PLUS	15	Yes	155	44	3	2	Prenatal diagnosis center	AMA	Low-Risk	No	None	Live Birth	Normal	13384510
28	NIPT-PLUS	12	Yes	167	53.5	3	3	Prenatal diagnosis center	Routine screening	Low-Risk	No	None	Live Birth	Normal	12345620
29	NIPT-PLUS	20	Yes	150	45.2	1	3	Prenatal diagnosis center	AMA	CNV-Dup (9)(q12-q21.11); size: 6.5 M	No	None	Live Birth	Normal	11354932
30	NIPT-PLUS	15	Yes	168	62	2	2	Partner hospital-1	AMA	Low-Risk	No	None	Live Birth	Normal	11269632
31	NIPT-PLUS	18	No	160	48.5	4	4	Prenatal diagnosis center	Routine screening	Low-Risk	No	None	Live Birth	Normal	13820438
32	NIPT-PLUS	16	No	163	66	1	5	Partner hospital-1	AMA	Low-Risk	No	None	Live Birth	Normal	12221137
33	NIPT-PLUS	15	No	163	46	2	3	Partner hospital-1	UA	Low-Risk	No	None	Live Birth	Normal	14394897
34	NIPT-PLUS	30	Yes	158	72	3	3	Prenatal diagnosis center	UA	Low-Risk	No	None	Live Birth	Normal	13497214
35	NIPT-PLUS	16	Yes	160	75	4	1	Prenatal diagnosis center	AMA	Low-Risk	No	None	Live Birth	Normal	14398617
36	NIPT-PLUS	14	Yes	165	60.5	1	2	Prenatal diagnosis center	AMA	Low-Risk	No	None	Live Birth	Normal	11652579
37	NIPT-PLUS	21	Yes	156	48	2	2	Partner hospital-2	AMA	Low-Risk	No	None	Live Birth	Normal	11598769
38	NIPT-PLUS	15	Yes	165	56.5	1	1	Prenatal diagnosis center	AMSS	CNV-Del(22)(q11.21q11.21);size: 2.88 M	Yes	46,XN	Live Birth	Normal	13695028
39	NIPT-PLUS	21	Yes	165	54.5	3	3	Prenatal diagnosis center	Routine screening	Low-Risk	No	None	Live Birth	Normal	12610330
40	NIPT-PLUS	17	No	157	80	2	2	Prenatal diagnosis center	AMSS	Low-Risk	No	None	Live Birth	Normal	11606992
41	NIPT-PLUS	16	No	160	71	5	1	Prenatal diagnosis center	IVF	Low-Risk	No	None	Live Birth	Normal	14313296
42	NIPT-PLUS	14	Yes	155	67.5	3	4	Prenatal diagnosis center	AMA	Low-Risk	No	None	Live Birth	Normal	14586825
43	NIPT-PLUS	20	Yes	160	71.5	1	2	Prenatal diagnosis center	AMSS	Low-Risk	No	None	Live Birth	Normal	14217955
44	NIPT-PLUS	15	Yes	163	75	1	3	Prenatal diagnosis center	Routine screening	Low-Risk	No	None	Live Birth	Normal	13875220
45	NIPT-PLUS	14	No	162	73.5	3	2	Prenatal diagnosis center	AMSS	Low-Risk	No	None	Live Birth	Normal	14344412
46	NIPT-PLUS	15	Yes	163	55	1	3	Partner hospital-1	AMSS	Low-Risk	No	None	Live Birth	Normal	13040383
47	NIPT-PLUS	17	Yes	163	53.6	1	2	Prenatal diagnosis center	Routine screening	Low-Risk	No	None	Live Birth	Normal	12552088
48	NIPT-PLUS	13	No	165	58	1	1	Prenatal diagnosis center	AMA	Low-Risk	No	None	Live Birth	Normal	13225886
49	NIPT-PLUS	13	No	156	49.5	3	2	Prenatal diagnosis center	AMSS	Low-Risk	No	None	Live Birth	Normal	10868806
50	NIPT-PLUS	15	Yes	156	67	1	3	Prenatal diagnosis center	AMA	Low-Risk	No	None	Live Birth	Normal	14497747
51	NIPT-PLUS	16	Yes	168	48	1	4	Prenatal diagnosis center	IVF	Low-Risk	No	None	Live Birth	Normal	14744196
52	NIPT-PLUS	15	No	158	50	6	3	Partner hospital-1	AMSS	Low-Risk	No	None	Live Birth	Normal	13680449
53	NIPT-PLUS	27	No	158	55	3	1	Prenatal diagnosis center	Routine screening	Low-Risk	No	None	Live Birth	Normal	13127250
54	NIPT-PLUS	20	No	150	59	4	1	Prenatal diagnosis center	AMA	Low-Risk	No	None	Live Birth	Normal	12042552
55	NIPT-PLUS	16	No	162	70	2	2	Prenatal diagnosis center	Routine screening	Low-Risk	No	None	Live Birth	Normal	14496223
56	NIPT-PLUS	20	No	156	58	3	3	Prenatal diagnosis center	Routine screening	Low-Risk	No	None	Live Birth	Normal	11878049
57	NIPT-PLUS	28	No	171	45	1	1	Partner hospital-1	AMSS	Low-Risk	No	None	Live Birth	Normal	14641816
58	NIPT-PLUS	28	No	162	64.5	2	1	Prenatal diagnosis center	AMA	Low-Risk	No	None	Live Birth	Normal	13306135
59	NIPT-PLUS	21	Yes	158	46.5	2	4	Prenatal diagnosis center	AMSS	Low-Risk	No	None	Live Birth	Normal	13865638
60	NIPT-PLUS	14	Yes	160	65	2	4	Partner hospital-3	AMA	Low-Risk	No	None	Live Birth	Normal	14035335
61	NIPT-PLUS	14	Yes	167	47	5	3	Partner hospital-1	AMA	Low-Risk	No	None	Live Birth	Normal	12603585
62	NIPT-PLUS	20	Yes	158	47	4	3	Partner hospital-4	Routine screening	Low-Risk	No	None	Live Birth	Normal	14492210
63	NIPT-PLUS	29	No	160	60	4	2	Partner hospital-1	Routine screening	Low-Risk	No	None	Live Birth	Normal	13620896
64	NIPT-PLUS	28	No	163	46	3	3	Prenatal diagnosis center	Routine screening	Low-Risk	No	None	Live Birth	Normal	12592261
65	NIPT-PLUS	20	Yes	158	65	2	2	Prenatal diagnosis center	AMA	Low-Risk	No	None	Live Birth	Normal	14013539
66	NIPT-PLUS	20	Yes	157	55	2	1	Partner hospital-1	AMSS	Low-Risk	No	None	Live Birth	Normal	12130528
67	NIPT-PLUS	14	Yes	163	55	4	3	Partner hospital-2	Routine screening	Low-Risk	No	None	Live Birth	Normal	14226981
68	NIPT-PLUS	29	Yes	165	55	2	1	Partner hospital-6	AMSS	Low-Risk	No	None	Live Birth	Normal	13158795
69	NIPT-PLUS	12	Yes	158	64	3	3	Prenatal diagnosis center	AMA	Low-Risk	No	None	Live Birth	Normal	13265032
70	NIPT-PLUS	12	No	164	50.5	2	3	Prenatal diagnosis center	AMA	Low-Risk	No	None	Live Birth	Normal	14738463
71	NIPT-PLUS	16	No	160	52.5	3	3	Prenatal diagnosis center	IVF	Low-Risk	No	None	Live Birth	Normal	14145477
72	NIPT-PLUS	13	No	174	57	2	3	Partner hospital-4	AMSS	Low-Risk	No	None	Live Birth	Normal	14681787
73	NIPT-PLUS	12	No	157	59.6	2	6	Prenatal diagnosis center	AMSS	Low-Risk	No	None	Live Birth	Normal	13845328
74	NIPT-PLUS	12	No	160	76	3	3	Partner hospital-1	Routine screening	Low-Risk	No	None	Live Birth	Normal	13413075
75	NIPT-PLUS	12	Yes	168	47	4	1	Prenatal diagnosis center	AMA	Low-Risk	No	None	Live Birth	Normal	12706424
76	NIPT-PLUS	18	No	160	52	2	1	Partner hospital-3	AMA	Low-Risk	No	None	Live Birth	Normal	12822285
77	NIPT-PLUS	12	Yes	167	61	1	5	Prenatal diagnosis center	AMA	Low-Risk	No	None	Live Birth	Normal	13397700
78	NIPT-PLUS	12	No	162	49	1	1	Partner hospital-5	AMSS	Low-Risk	No	None	Live Birth	Normal	14617261
79	NIPT-PLUS	13	No	165	56	4	2	Prenatal diagnosis center	AMA	Low-Risk	No	None	Live Birth	Normal	12656741
80	NIPT-PLUS	14	No	165	55	3	1	Partner hospital-1	IVF	Low-Risk	No	None	Live Birth	Normal	13752520
81	NIPT-PLUS	14	No	150	54	3	1	Prenatal diagnosis center	AMSS	Low-Risk	No	None	Live Birth	Normal	14005451
82	NIPT-PLUS	14	No	165	79.2	3	4	Prenatal diagnosis center	Routine screening	Low-Risk	No	None	Live Birth	Normal	14164631
83	NIPT-PLUS	12	Yes	158	57	2	3	Prenatal diagnosis center	Routine screening	Low-Risk	No	None	Live Birth	Normal	13681209
84	NIPT-PLUS	30	No	160	59	2	3	Prenatal diagnosis center	Routine screening	Low-Risk	No	None	Live Birth	Normal	13478803
85	NIPT-PLUS	15	No	165	61.5	1	1	Partner hospital-3	AMSS	Low-Risk	No	None	Live Birth	Normal	13894118
86	NIPT-PLUS	30	Yes	160	48	5	2	Partner hospital-3	AMA	Low-Risk	No	None	Live Birth	Normal	10958947
87	NIPT-PLUS	16	No	170	61	1	4	Prenatal diagnosis center	AMSS	Low-Risk	No	None	Live Birth	Normal	13692668
88	NIPT-PLUS	20	No	156	48	1		Prenatal diagnosis center	Routine screening	Low-Risk	No	None	Live Birth	Normal	13901026
89	NIPT-PLUS	15	Yes	167	56	3	1	Partner hospital-1	AMA	Low-Risk	No	None	Live Birth	Normal	11289238
90	NIPT-PLUS	15	Yes	164	57.5	3	2	Prenatal diagnosis center	Routine screening	Low-Risk	No	None	Live Birth	Normal	11055375
91	NIPT-PLUS	14	Yes	160	60	1	6	Prenatal diagnosis center	Routine screening	Low-Risk	No	None	Live Birth	Normal	10373914
92	NIPT-PLUS	15	No	167	63	2	1	Partner hospital-1	AMSS	CNV-Dup (1) (q43-q44); size: 3.6 M	Yes	46,XN,Dup (1) (q43-q44); size: 3.36 M	TOP	NA	14413938
93	NIPT-PLUS	20	No	162	55	4	3	Prenatal diagnosis center	AMSS	Low-Risk	No	None	Live Birth	Normal	12297256
94	NIPT-PLUS	15	Yes	166	65	3	4	Prenatal diagnosis center	Twin pregnancy	Low-Risk	No	None	Live Birth	Normal	13466104
95	NIPT-PLUS	16	No	159	49	4	1	Partner hospital-6	UA	Low-Risk	No	None	Live Birth	Normal	14679048
96	NIPT-PLUS	15	No	158	66	4	1	Prenatal diagnosis center	AMA	Low-Risk	No	None	Live Birth	Normal	14230232
97	NIPT-PLUS	13	No	166	56	2	2	Partner hospital-3	AMA	Low-Risk	No	None	Live Birth	Normal	13520270
98	NIPT-PLUS	15	No	160	41	1	1	Prenatal diagnosis center	AMA	Low-Risk	No	None	Live Birth	Normal	12549880
99	NIPT-PLUS	14	No	163	60	2	5	Prenatal diagnosis center	Routine screening	Low-Risk	No	None	Live Birth	Normal	11894283
100	NIPT-PLUS	15	No	170	80	1		Prenatal diagnosis center	Routine screening	Low-Risk	No	None	Live Birth	Normal	14304080
101	NIPT-PLUS	17	Yes	167	48.5	2	4	Prenatal diagnosis center	Routine screening	Low-Risk	No	None	Live Birth	Normal	13463793
102	NIPT-PLUS	15	No	158	83	1	2	Partner hospital-1	Twin pregnancy	Low-Risk	No	None	Live Birth	Normal	10900308
103	NIPT-PLUS	15	No	158	57	2	1	Prenatal diagnosis center	AMA	Low-Risk	No	None	Live Birth	Normal	11833204
104	NIPT-PLUS	15	No		47	1	1	Partner hospital-3	Routine screening	Low-Risk	No	None	Live Birth	Normal	13040390
105	NIPT-PLUS	16	No	163	78	2	2	Prenatal diagnosis center	AMA	Low-Risk	No	None	Live Birth	Normal	13939489
106	NIPT-PLUS	24	No	155	52	3	4	Partner hospital-1	AMA	Low-Risk	No	None	Live Birth	Normal	14083681
107	NIPT-PLUS	15	No	165	62.4	0	2	Partner hospital-1	AMA	Low-Risk	No	None	Live Birth	Normal	13452430
108	NIPT-PLUS	14	No	169	67	1	2	Prenatal diagnosis center	AMA	Low-Risk	No	None	Live Birth	Normal	14530125
109	NIPT-PLUS	17	No	156	57.5	1	1	Partner hospital-4	Routine screening	Low-Risk	No	None	Live Birth	Normal	14681369
110	NIPT-PLUS	15	No	165	65	2	2	Partner hospital-1	Twin pregnancy	Low-Risk	No	None	Live Birth	Normal	10123470
111	NIPT-PLUS	13	No	159	81	2	4	Partner hospital-6	AMA	Low-Risk	No	None	Live Birth	Normal	12953233
112	NIPT-PLUS	17	No	164	55	4	2	Prenatal diagnosis center	Routine screening	Low-Risk	No	None	Live Birth	Normal	14694590
113	NIPT-PLUS	15	No	157	59.8	1	2	Prenatal diagnosis center	AMSS	Low-Risk	No	None	Live Birth	Normal	11616875
114	NIPT-PLUS	17	Yes	162	47	3	1	Partner hospital-2	PFA	Low-Risk	No	None	Live Birth	Normal	10641408
115	NIPT-PLUS	15	Yes	160	55.5	1	2	Partner hospital-1	PFA	Low-Risk	No	None	Live Birth	Normal	12641699
116	NIPT-PLUS	12	Yes	155	60	3	1	Partner hospital-1	AMA	Low-Risk	No	None	Live Birth	Normal	14699576
117	NIPT-PLUS	29	Yes	152	60.8	1	3	Prenatal diagnosis center	AMSS	Low-Risk	No	None	Live Birth	Normal	12345048
118	NIPT-PLUS	12	No	155	81	2	4	Prenatal diagnosis center	Routine screening	Low-Risk	No	None	Live Birth	Normal	12671389
119	NIPT-PLUS	14	Yes	163	56	6	1	Prenatal diagnosis center	AMSS	Low-Risk	No	None	Live Birth	Normal	13925964
120	NIPT-PLUS	29	Yes	155	65	2	1	Prenatal diagnosis center	AMA	Low-Risk	No	None	Live Birth	Normal	12023152
121	NIPT-PLUS	30	Yes	157	55	3	1	Prenatal diagnosis center	Routine screening	Low-Risk	No	None	Live Birth	Normal	11521701
122	NIPT-PLUS	15	No	156	68	3	4	Partner hospital-1	Twin pregnancy	Low-Risk	No	None	Live Birth	Normal	12364970
123	NIPT-PLUS	18	Yes	160	58	3	1	Prenatal diagnosis center	AMA	Low-Risk	No	None	Live Birth	Normal	11856372
124	NIPT-PLUS	20	Yes	166	78.5	1	1	Prenatal diagnosis center	PFA	Low-Risk	No	None	Live Birth	Normal	11844563
125	NIPT-PLUS	18	Yes	172	65	2	3	Prenatal diagnosis center	AMA	Low-Risk	No	None	Live Birth	Normal	11986942
126	NIPT-PLUS	20	No	155	45	0	3	Prenatal diagnosis center	Routine screening	Low-Risk	No	None	Live Birth	Normal	12815122
127	NIPT-PLUS	16	No	170	48.6	1	1	Partner hospital-3	IVF	Low-Risk	No	None	Live Birth	Normal	13189503
128	NIPT-PLUS	17	Yes	165	52	2	1	Partner hospital-1	AMA	Low-Risk	No	None	Live Birth	Normal	11309018
129	NIPT-PLUS	29	No	160	56	1	1	Partner hospital-1	AMA	Low-Risk	No	None	Live Birth	Normal	13090054
130	NIPT-PLUS	14	No	155	88	4	3	Prenatal diagnosis center	IVF	Low-Risk	No	None	Live Birth	Normal	10826735
131	NIPT-PLUS	16	Yes	155	45	4	1	Prenatal diagnosis center	AMSS	Low-Risk	No	None	Live Birth	Normal	14317938
132	NIPT-PLUS	16	Yes	158	55	2	1	Partner hospital-5	Routine screening	Low-Risk	No	None	Live Birth	Normal	12850338
133	NIPT-PLUS	15	No	170	65	1	2	Prenatal diagnosis center	AMA	Low-Risk	No	None	Live Birth	Normal	11400704
134	NIPT-PLUS	14	No	150	76	1	3	Prenatal diagnosis center	Routine screening	Low-Risk	No	None	Live Birth	Normal	10798705
135	NIPT-PLUS	15	No	167	50	2	3	Prenatal diagnosis center	IVF	Low-Risk	No	None	Live Birth	Normal	11486752
136	NIPT-PLUS	16	Yes	151	68	2	1	Partner hospital-1	AMA	Low-Risk	No	None	Live Birth	Normal	11355822
137	NIPT-PLUS	15	No	170	57	3	3	Prenatal diagnosis center	AMSS	RAAs-T10	Yes	46,XN	Live Birth	Normal	11029264
138	NIPT-PLUS	14	No	163	72.5	1	5	Prenatal diagnosis center	AMA	Low-Risk	No	None	Live Birth	Normal	13508337
139	NIPT-PLUS	21	No	165	100	2	3	Partner hospital-1	Twin pregnancy	Low-Risk	No	None	Live Birth	Normal	14370957
140	NIPT-PLUS	20	Yes	162	50.4	3	2	Prenatal diagnosis center	AMA	Low-Risk	No	None	Live Birth	Normal	12480435
141	NIPT-PLUS	17	Yes	165	57.1	1	2	Prenatal diagnosis center	AMA	Low-Risk	No	None	Live Birth	Normal	13264320
142	NIPT-PLUS	20	No	169	41	4	8	Prenatal diagnosis center	AMA	Low-Risk	No	None	Live Birth	Normal	12434495
143	NIPT-PLUS	16	Yes	165	55	3	1	Prenatal diagnosis center	IVF	Low-Risk	No	None	Live Birth	Normal	13806853
144	NIPT-PLUS	16	No	165	65	4	4	Partner hospital-1	AMA	Low-Risk	No	None	Live Birth	Normal	12486017
145	NIPT-PLUS	12	No	167	75	3	1	Prenatal diagnosis center	AMA	Low-Risk	No	None	Live Birth	Normal	13129732
146	NIPT-PLUS	13	No	158	50	2	4	Prenatal diagnosis center	AMA	Low-Risk	No	None	Live Birth	Normal	12373667
147	NIPT-PLUS	15	Yes	165	50	4	1	Partner hospital-3	AMSS	Low-Risk	No	None	Live Birth	Normal	12913421
148	NIPT-PLUS	13	Yes	156	58	1	4	Prenatal diagnosis center	UA	Chr18high-risk	Yes	46,XN	Live Birth	Normal	12461732
149	NIPT-PLUS	14	Yes	161	63	1	1	Partner hospital-1	AMA	CNV-Del (15) (q13.3-q14); size: 2.9 M	Yes	46,XN,Del (15) (q13.3-q14); size: 3.0 M	Pregnancy Loss	NA	14109665
150	NIPT-PLUS	24	Yes	167	46	3	1	Partner hospital-1	Routine screening	Low-Risk	No	None	Live Birth	Normal	12972990
151	NIPT-PLUS	16	Yes	150	73	3	3	Prenatal diagnosis center	Routine screening	Low-Risk	No	None	Live Birth	Normal	12425060
152	NIPT-PLUS	20	No	160	60	3	2	Prenatal diagnosis center	AMA	Low-Risk	No	None	Live Birth	Normal	14543049
153	NIPT-PLUS	12	Yes	166	62		3	Prenatal diagnosis center	Routine screening	Low-Risk	No	None	Live Birth	Normal	11698761
154	NIPT-PLUS	16	No	160	55	5	2	Prenatal diagnosis center	Routine screening	Low-Risk	No	None	Live Birth	Normal	11545031
155	NIPT-PLUS	16	No	159	78	3	3	Prenatal diagnosis center	Routine screening	Low-Risk	No	None	Live Birth	Normal	13677195
156	NIPT-PLUS	14	No	162	50	2	1	Prenatal diagnosis center	AMA	Low-Risk	No	None	Live Birth	Normal	13190188
157	NIPT-PLUS	20	No	164	50	2	2	Prenatal diagnosis center	AMSS	Low-Risk	No	None	Live Birth	Normal	14092853
158	NIPT-PLUS	18	Yes	165	55.5	1	2	Partner hospital-1	UA	Low-Risk	No	None	Live Birth	Normal	11812646
159	NIPT-PLUS	15	No	156	62	4	1	Partner hospital-1	AMA	Low-Risk	No	None	Live Birth	Normal	13575237
160	NIPT-PLUS	28	No	158	63	4	2	Partner hospital-1	AMSS	Low-Risk	No	None	Live Birth	Normal	12828304
161	NIPT-PLUS	12	No	153	47	1	1	Prenatal diagnosis center	Routine screening	Low-Risk	No	None	Live Birth	Normal	12180491
162	NIPT-PLUS	16	Yes	166	49.1	1	1	Partner hospital-6	Routine screening	Low-Risk	No	None	Live Birth	Normal	13841574
163	NIPT-PLUS	30	No	162	44	1	5	Prenatal diagnosis center	AMSS	Low-Risk	No	None	Live Birth	Normal	12655464
164	NIPT-PLUS	15	No	164	45	1	2	Partner hospital-6	AMA	Low-Risk	No	None	Live Birth	Normal	12818928
165	NIPT-PLUS	30	Yes	155	70	1	1	Prenatal diagnosis center	Routine screening	Low-Risk	No	None	Live Birth	Normal	12819265
166	NIPT-PLUS	18	No	163		1	1	Prenatal diagnosis center	Routine screening	Low-Risk	No	None	Live Birth	Normal	14425536
167	NIPT-PLUS	15	No	170	79.6	2	3	Partner hospital-1	Routine screening	Low-Risk	No	None	Live Birth	Normal	13303078
168	NIPT-PLUS	18	No	158	52	3	2	Prenatal diagnosis center	Routine screening	Low-Risk	No	None	Live Birth	Normal	14138373
169	NIPT-PLUS	17	Yes	163	55.4	2	3	Prenatal diagnosis center	Routine screening	Low-Risk	No	None	Live Birth	Normal	14418910
170	NIPT-PLUS	15	No	160	48	2	2	Partner hospital-1	Routine screening	Low-Risk	No	None	Live Birth	Normal	12993513
171	NIPT-PLUS	16	No	155	75	4	2	Prenatal diagnosis center	AMA	Low-Risk	No	None	Live Birth	Normal	13357481
172	NIPT-PLUS	17	No	167	60	4	1	Partner hospital-1	AMA	Low-Risk	No	None	Live Birth	Normal	13079179
173	NIPT-PLUS	16	Yes	160	54	2	3	Prenatal diagnosis center	Routine screening	Low-Risk	No	None	Live Birth	Normal	13894749
174	NIPT-PLUS	15	No	155	53	1	2	Prenatal diagnosis center	Routine screening	Low-Risk	No	None	Live Birth	Normal	13921150
175	NIPT-PLUS	15	Yes	153	69	1	1	Prenatal diagnosis center	AMSS	Low-Risk	No	None	Live Birth	Normal	11467556
176	NIPT-PLUS	15	No		61.5	1	3	Partner hospital-1	Routine screening	Low-Risk	No	None	Live Birth	Normal	12193237
177	NIPT-PLUS	15	No	158	46	6	1	Prenatal diagnosis center	Routine screening	Low-Risk	No	None	Live Birth	Normal	13756464
178	NIPT-PLUS	30	No	158	61	1	3	Partner hospital-3	Routine screening	Low-Risk	No	None	Live Birth	Normal	13568061
179	NIPT-PLUS	24	Yes	165	47	3	1	Partner hospital-1	AMA	Low-Risk	No	None	Live Birth	Normal	12213170
180	NIPT-PLUS	24	No	164	65.5	3	2	Partner hospital-5	Routine screening	Low-Risk	No	None	Live Birth	Normal	12147532
181	NIPT-PLUS	16	Yes	166	46	4	2	Partner hospital-1	AMA	Low-Risk	No	None	Live Birth	Normal	12586281
182	NIPT-PLUS	21	Yes	162	53	1	4	Partner hospital-1	Twin pregnancy	Low-Risk	No	None	Live Birth	Normal	12699510
183	NIPT-PLUS	14	Yes	162	70.5	4	2	Partner hospital-6	AMSS	Low-Risk	No	None	Live Birth	Normal	14346361
184	NIPT-PLUS	17	No	170	48	1	3	Partner hospital-3	Routine screening	Low-Risk	No	None	Live Birth	Normal	14555849
185	NIPT-PLUS	18	Yes	169	100	1	1	Prenatal diagnosis center	Routine screening	Low-Risk	No	None	Live Birth	Normal	12096926
186	NIPT-PLUS	17	Yes	160	58	1	4	Partner hospital-3	UA	Low-Risk	No	None	Live Birth	Normal	14193914
187	NIPT-PLUS	14	Yes	164	58.4	1	4	Prenatal diagnosis center	Routine screening	Low-Risk	No	None	Live Birth	Normal	12619467
188	NIPT-PLUS	24	No	158	61	3	2	Prenatal diagnosis center	AMA	Low-Risk	No	None	Live Birth	Normal	12138780
189	NIPT-PLUS	18	Yes	155	58	2	2	Prenatal diagnosis center	Routine screening	Low-Risk	No	None	Live Birth	Normal	12681109
190	NIPT-PLUS	23	Yes	158	55	1		Prenatal diagnosis center	AMA	Low-Risk	No	None	Live Birth	Normal	12586985
191	NIPT-PLUS	29	No	153	56	5	5	Partner hospital-1	Twin pregnancy	Low-Risk	No	None	Live Birth	Normal	13508855
192	NIPT-PLUS	13	Yes	156	75.5	4	5	Prenatal diagnosis center	UA	Low-Risk	No	None	Live Birth	Normal	12515663
193	NIPT-PLUS	16	Yes	158	49	1	3	Partner hospital-1	Twin pregnancy	Low-Risk	No	None	Live Birth	Normal	11056251
194	NIPT-PLUS	16	Yes	158	53.5	3	2	Partner hospital-1	AMSS	Low-Risk	No	None	Live Birth	Normal	14206205
195	NIPT-PLUS	23	No	168	55	2	2	Prenatal diagnosis center	AMA	Low-Risk	No	None	Live Birth	Normal	13281892
196	NIPT-PLUS	17	No	171	60	2	6	Prenatal diagnosis center	Routine screening	Low-Risk	No	None	Live Birth	Normal	12908580
197	NIPT-PLUS	15	No	163	54	2	1	Prenatal diagnosis center	AMSS	Low-Risk	No	None	Live Birth	Normal	11738436
198	NIPT-PLUS	15	Yes	158	61	1	3	Prenatal diagnosis center	UA	Low-Risk	No	None	Live Birth	Normal	14706185
199	NIPT-PLUS	15	Yes	160	51.4	2	2	Prenatal diagnosis center	AMA	Low-Risk	No	None	Live Birth	Normal	14567474
200	NIPT-PLUS	15	No	161	78	2	1	Partner hospital-1	AMSS	Low-Risk	No	None	Live Birth	Normal	12607884
201	NIPT-PLUS	24	Yes	158	55	3	2	Partner hospital-1	AMA	Low-Risk	No	None	Live Birth	Normal	13213138
202	NIPT-PLUS	29	No	165	62	4	3	Prenatal diagnosis center	AMA	Low-Risk	No	None	Live Birth	Normal	11908761
203	NIPT-PLUS	14	Yes		56	7	2	Partner hospital-5	AMA	Low-Risk	No	None	Live Birth	Normal	11932019
204	NIPT-PLUS	15	No	158	72	1	3	Prenatal diagnosis center	AMA	Low-Risk	No	None	Live Birth	Normal	13490640
205	NIPT-PLUS	15	Yes	156	40	2	2	Prenatal diagnosis center	Routine screening	Low-Risk	No	None	Live Birth	Normal	14707859
206	NIPT-PLUS	15	No	160	45	1	2	Prenatal diagnosis center	IVF	Low-Risk	No	None	Live Birth	Normal	13841770
207	NIPT-PLUS	17	No	165	60.6	2	2	Partner hospital-3	AMSS	Low-Risk	No	None	Live Birth	Normal	14274161
208	NIPT-PLUS	18	Yes	160	65	3	1	Prenatal diagnosis center	Routine screening	Low-Risk	No	None	Live Birth	Normal	12641976
209	NIPT-PLUS	22	Yes	165	62.8	1	3	Prenatal diagnosis center	Routine screening	Low-Risk	No	None	Live Birth	Normal	12684729
210	NIPT-PLUS	18	Yes	164	59.5	1	1	Prenatal diagnosis center	Routine screening	Low-Risk	No	None	Live Birth	Normal	13186720
211	NIPT-PLUS	16	No	165	54	1	5	Partner hospital-1	AMSS	Low-Risk	No	None	Live Birth	Normal	12868979
212	NIPT-PLUS	15	No	155	71	5	3	Prenatal diagnosis center	Routine screening	Low-Risk	No	None	Live Birth	Normal	13184371
213	NIPT-PLUS	15	Yes	162	68.5	1	3	Partner hospital-6	AMA	Low-Risk	No	None	Live Birth	Normal	14142530
214	NIPT-PLUS	13	Yes	164	61	2	1	Partner hospital-1	Routine screening	Low-Risk	No	None	Live Birth	Normal	14152966
215	NIPT-PLUS	12	No	158	54.4	2	3	Partner hospital-2	AMA	Low-Risk	No	None	Live Birth	Normal	13737622
216	NIPT-PLUS	13	Yes	168	56.3	4	2	Prenatal diagnosis center	Routine screening	Low-Risk	No	None	Live Birth	Normal	12513371
217	NIPT-PLUS	27	No	160	55	1	1	Prenatal diagnosis center	Routine screening	Low-Risk	No	None	Live Birth	Normal	13148792
218	NIPT-PLUS	15	No	160	61	1	2	Partner hospital-3	Routine screening	Low-Risk	No	None	Live Birth	Normal	14445292
219	NIPT-PLUS	15	Yes	168	62	2	1	Partner hospital-2	Routine screening	Low-Risk	No	None	Live Birth	Normal	11755749
220	NIPT-PLUS	29	No	156	60	1	2	Partner hospital-1	AMA	Low-Risk	No	None	Live Birth	Normal	13631540
221	NIPT-PLUS	16	No	163	65	1	1	Prenatal diagnosis center	Routine screening	Low-Risk	No	None	Live Birth	Normal	12997736
222	NIPT-PLUS	20	Yes	160	63.2		6	Prenatal diagnosis center	IVF	Low-Risk	No	None	Live Birth	Normal	13017893
223	NIPT-PLUS	15	No	158	49	2	3	Prenatal diagnosis center	Routine screening	Low-Risk	No	None	Live Birth	Normal	14160707
224	NIPT-PLUS	12	No	162	60	4	2	Partner hospital-5	Routine screening	Low-Risk	No	None	Live Birth	Normal	12901077
225	NIPT-PLUS	16	Yes	163	52	4	4	Partner hospital-3	Routine screening	Low-Risk	No	None	Live Birth	Normal	12463439
226	NIPT-PLUS	16	No	155	57	1	3	Partner hospital-3	AMSS	Low-Risk	No	None	Live Birth	Normal	12349589
227	NIPT-PLUS	12	No	154	53.5	3	1	Partner hospital-3	AMSS	Low-Risk	No	None	Live Birth	Normal	14045174
228	NIPT-PLUS	14	Yes	163	60.1	3	2	Prenatal diagnosis center	UA	Low-Risk	No	None	Live Birth	Normal	14442186
229	NIPT-PLUS	24	No	155	75	1	1	Prenatal diagnosis center	AMSS	Low-Risk	No	None	Live Birth	Normal	13382406
230	NIPT-PLUS	18	Yes	165		3	1	Partner hospital-1	AMA	Low-Risk	No	None	Live Birth	Normal	13576283
231	NIPT-PLUS	13	Yes	160	50	3	3	Partner hospital-4	PFA	Low-Risk	No	None	Live Birth	Normal	12262796
232	NIPT-PLUS	16	No	160	68	5	1	Prenatal diagnosis center	Routine screening	Low-Risk	No	None	Live Birth	Normal	11892419
233	NIPT-PLUS	20	No	158	47	2	3	Prenatal diagnosis center	Routine screening	Low-Risk	No	None	Live Birth	Normal	13691073
234	NIPT-PLUS	20	No	158		2	4	Prenatal diagnosis center	AMA	Low-Risk	No	None	Live Birth	Normal	13000115
235	NIPT-PLUS	29	No	156	54	2	2	Prenatal diagnosis center	Routine screening	Low-Risk	No	None	Live Birth	Normal	13183553
236	NIPT-PLUS	20	No	158	57	1	1	Partner hospital-2	Routine screening	Low-Risk	No	None	Live Birth	Normal	14556051
237	NIPT-PLUS	27	No	155	45	3	2	Prenatal diagnosis center	AMSS	Low-Risk	No	None	Live Birth	Normal	13210985
238	NIPT-PLUS	29	No	158	70	2	2	Partner hospital-1	Twin pregnancy	Low-Risk	No	None	Live Birth	Normal	11136766
239	NIPT-PLUS	23	Yes	156	57	1	3	Prenatal diagnosis center	IVF	Low-Risk	No	None	Live Birth	Normal	11918647
240	NIPT-PLUS	15	No	168	58	4	4	Prenatal diagnosis center	AMA	Low-Risk	No	None	Live Birth	Normal	13816521
241	NIPT-PLUS	16	No	163	51	2	1	Partner hospital-1	AMSS	Low-Risk	No	None	Live Birth	Normal	11320721
242	NIPT-PLUS	13	Yes	158	45	1	1	Prenatal diagnosis center	Routine screening	Low-Risk	No	None	Live Birth	Normal	11969004
243	NIPT-PLUS	23	No	162	53	2	4	Prenatal diagnosis center	AMSS	Low-Risk	No	None	Live Birth	Normal	12692844
244	NIPT-PLUS	13	No	160	51.3	3	4	Prenatal diagnosis center	Routine screening	Low-Risk	No	None	Live Birth	Normal	12594023
245	NIPT-PLUS	16	No	158	61	4	1	Partner hospital-1	Routine screening	Low-Risk	No	None	Live Birth	Normal	10923099
246	NIPT-PLUS	15	Yes	160	44	3	1	Prenatal diagnosis center	AMSS	Low-Risk	No	None	Live Birth	Normal	14099299
247	NIPT-PLUS	15	Yes	150		1	2	Partner hospital-1	AMA	Low-Risk	No	None	Live Birth	Normal	12179390
248	NIPT-PLUS	15	Yes	168	48	1	3	Partner hospital-1	AMA	Low-Risk	No	None	Live Birth	Normal	12126935
249	NIPT-PLUS	14	Yes	158	51.5	3		Prenatal diagnosis center	AMSS	Low-Risk	No	None	Live Birth	Normal	11205888
250	NIPT-PLUS	29	Yes	158	56.5	2	4	Prenatal diagnosis center	IVF	Low-Risk	No	None	Live Birth	Normal	14398969
251	NIPT-PLUS	20	Yes	165	63	4	4	Partner hospital-1	AMA	Low-Risk	No	None	Live Birth	Normal	12414070
252	NIPT-PLUS	16	Yes	152	48	4	2	Prenatal diagnosis center	AMA	Low-Risk	No	None	Live Birth	Normal	14735303
253	NIPT-PLUS	15	Yes	156	61	2	2	Prenatal diagnosis center	AMA	Low-Risk	No	None	Live Birth	Normal	14174092
254	NIPT-PLUS	16	No	162	55	2	1	Partner hospital-1	Twin pregnancy	Low-Risk	No	None	Live Birth	Normal	13583375
255	NIPT-PLUS	28	No	162	53	4	4	Prenatal diagnosis center	UA	Low-Risk	No	None	Live Birth	Normal	14441563
256	NIPT-PLUS	22	Yes	163	62.5	2	2	Prenatal diagnosis center	AMA	Low-Risk	No	None	Live Birth	Normal	12598245
257	NIPT-PLUS	22	Yes	169	65.1	4	1	Partner hospital-1	AMSS	Low-Risk	No	None	Live Birth	Normal	13003940
258	NIPT-PLUS	16	No	163	67.3	1	4	Prenatal diagnosis center	Routine screening	Low-Risk	No	None	Live Birth	Normal	14165188
259	NIPT-PLUS	30	No	165	52.5	1	1	Partner hospital-1	AMSS	Low-Risk	No	None	Live Birth	Normal	13433304
260	NIPT-PLUS	20	Yes	158	61.5	3	4	Prenatal diagnosis center	AMA	Low-Risk	No	None	Live Birth	Normal	14471698
261	NIPT-PLUS	16	Yes	157	50	1	2	Prenatal diagnosis center	AMA	Low-Risk	No	None	Live Birth	Normal	13867782
262	NIPT-PLUS	26	No	150	59	1	2	Prenatal diagnosis center	Routine screening	Low-Risk	No	None	Live Birth	Normal	12266595
263	NIPT-PLUS	22	Yes	164	76	2	5	Partner hospital-2	Routine screening	Low-Risk	No	None	Live Birth	Normal	14113081
264	NIPT-PLUS	15	Yes	160	75	2	2	Prenatal diagnosis center	AMSS	Low-Risk	No	None	Live Birth	Normal	14260037
265	NIPT-PLUS	16	No	159	54.4	4	4	Partner hospital-1	AMSS	Low-Risk	No	None	Live Birth	Normal	13179403
266	NIPT-PLUS	12	Yes	162	54	3	3	Partner hospital-1	AMA	Low-Risk	No	None	Live Birth	Normal	14582220
267	NIPT-PLUS	23	No	161	61	2	1	Prenatal diagnosis center	Twin pregnancy	Low-Risk	No	None	Live Birth	Normal	13330231
268	NIPT-PLUS	15	No	168	56.38	2	1	Prenatal diagnosis center	AMSS	Low-Risk	No	None	Live Birth	Normal	13562180
269	NIPT-PLUS	25	Yes	158	50	1	2	Prenatal diagnosis center	AMA	Low-Risk	No	None	Live Birth	Normal	12844829
270	NIPT-PLUS	17	Yes	155	48	2	1	Prenatal diagnosis center	Routine screening	Low-Risk	No	None	Live Birth	Normal	14074231
271	NIPT-PLUS	15	Yes	160	74	1	1	Partner hospital-1	AMA	Low-Risk	No	None	Live Birth	Normal	13778860
272	NIPT-PLUS	21	Yes	162	49	2	2	Prenatal diagnosis center	AMSS	Low-Risk	No	None	Live Birth	Normal	12689902
273	NIPT-PLUS	17	Yes	150	50	1	1	Prenatal diagnosis center	AMSS	Low-Risk	No	None	Live Birth	Normal	13191740
274	NIPT-PLUS	21	Yes	162	59.6	1	2	Partner hospital-1	AMSS	Low-Risk	No	None	Live Birth	Normal	13787658
275	NIPT-PLUS	23	No	168	65	1	4	Prenatal diagnosis center	AMA	Low-Risk	No	None	Live Birth	Normal	14302037
276	NIPT-PLUS	17	No	168	45	2	1	Partner hospital-1	IVF	Low-Risk	No	None	Live Birth	Normal	13922956
277	NIPT-PLUS	20	No	164	55	2	1	Partner hospital-1	Routine screening	Low-Risk	No	None	Live Birth	Normal	13758182
278	NIPT-PLUS	16	No	163	50	1	4	Partner hospital-1	Routine screening	Low-Risk	No	None	Live Birth	Normal	13882869
279	NIPT-PLUS	12	No	163	56.7	2	4	Partner hospital-3	Routine screening	Low-Risk	No	None	Live Birth	Normal	13825240
280	NIPT-PLUS	15	No	170	59	3	1	Prenatal diagnosis center	AMSS	Low-Risk	No	None	Live Birth	Normal	13415891
281	NIPT-PLUS	15	Yes	158	67.8	1	1	Partner hospital-1	Routine screening	Low-Risk	No	None	Live Birth	Normal	14704248
282	NIPT-PLUS	17	No	160	50.7	2	1	Prenatal diagnosis center	AMSS	Low-Risk	No	None	Live Birth	Normal	13079801
283	NIPT-PLUS	15	No	164	46	1	1	Partner hospital-2	Twin pregnancy	Low-Risk	No	None	Live Birth	Normal	14189041
284	NIPT-PLUS	21	Yes	162	53	2	1	Prenatal diagnosis center	AMA	Low-Risk	No	None	Live Birth	Normal	14629848
285	NIPT-PLUS	12	Yes	156.5	60	1	1	Prenatal diagnosis center	AMA	Low-Risk	No	None	Live Birth	Normal	11848418
286	NIPT-PLUS	15	No	159	52.5	2	1	Partner hospital-1	AMA	Low-Risk	No	None	Live Birth	Normal	13857482
287	NIPT-PLUS	20	No	167	57	1	1	Partner hospital-2	AMSS	Low-Risk	No	None	Live Birth	Normal	12740973
288	NIPT-PLUS	16	No	164	86	2	3	Partner hospital-1	AMA	Low-Risk	No	None	Live Birth	Normal	12059684
289	NIPT-PLUS	15	No	167	63	4	2	Prenatal diagnosis center	AMSS	Low-Risk	No	None	Live Birth	Normal	13113736
290	NIPT-PLUS	15	Yes	155	60	1	3	Prenatal diagnosis center	AMSS	Low-Risk	No	None	Live Birth	Normal	14211522
291	NIPT-PLUS	18	Yes	155	61	2	1	Prenatal diagnosis center	Routine screening	Low-Risk	No	None	Live Birth	Normal	14412742
292	NIPT-PLUS	15	No	166	60	1	2	Prenatal diagnosis center	Routine screening	Low-Risk	No	None	Live Birth	Normal	12927111
293	NIPT-PLUS	21	No	163	65	2	2	Prenatal diagnosis center	Routine screening	Low-Risk	No	None	Live Birth	Normal	13211522
294	NIPT-PLUS	15	Yes	155	57	2	3	Prenatal diagnosis center	AMA	Low-Risk	No	None	Live Birth	Normal	13682413
295	NIPT-PLUS	14	No	172	61.5	3	1	Prenatal diagnosis center	AMA	Low-Risk	No	None	Live Birth	Normal	14485017
296	NIPT-PLUS	20	Yes	163	43	1	2	Prenatal diagnosis center	AMSS	Low-Risk	No	None	Live Birth	Normal	14308696
297	NIPT-PLUS	15	Yes	160	44	1	5	Prenatal diagnosis center	AMSS	Low-Risk	No	None	Live Birth	Normal	12283275
298	NIPT-PLUS	20	Yes	158	74	3	1	Prenatal diagnosis center	Routine screening	Low-Risk	No	None	Live Birth	Normal	13946485
299	NIPT-PLUS	17	No	170	57	3	3	Prenatal diagnosis center	AMSS	Low-Risk	No	None	Live Birth	Normal	12813165
300	NIPT-PLUS	14	No	160	50	4	1	Partner hospital-1	AMSS	Low-Risk	No	None	Live Birth	Normal	14603899
301	NIPT-PLUS	17	No	160	73	1	2	Prenatal diagnosis center	AMSS	Low-Risk	No	None	Live Birth	Normal	14369738
302	NIPT-PLUS	13	Yes	160	45	2	2	Prenatal diagnosis center	AMSS	Low-Risk	No	None	Live Birth	Normal	14735960
303	NIPT-PLUS	21	Yes	158	49	1	3	Prenatal diagnosis center	Routine screening	Low-Risk	No	None	Live Birth	Normal	12765008
304	NIPT-PLUS	29	No	164	63	4	1	Prenatal diagnosis center	Routine screening	Low-Risk	No	None	Live Birth	Normal	14265983
305	NIPT-PLUS	17	No	167	77	3	3	Prenatal diagnosis center	AMA	Low-Risk	No	None	Live Birth	Normal	14335908
306	NIPT-PLUS	30	No	160	53	1	4	Prenatal diagnosis center	AMA	Low-Risk	No	None	Live Birth	Normal	11390818
307	NIPT-PLUS	16	No	160	63.5	3	2	Partner hospital-1	AMA	Low-Risk	No	None	Live Birth	Normal	14135400
308	NIPT-PLUS	21	Yes	165	53.6	3	2	Prenatal diagnosis center	AMSS	Low-Risk	No	None	Live Birth	Normal	13949877
309	NIPT-PLUS	14	No	165	69	2	1	Prenatal diagnosis center	AMSS	Low-Risk	No	None	Live Birth	Normal	13409489
310	NIPT-PLUS	15	Yes	168	62.2	1	1	Partner hospital-1	AMA	Low-Risk	No	None	Live Birth	Normal	11610595
311	NIPT-PLUS	12	Yes	164	56.5	2	4	Prenatal diagnosis center	Routine screening	Low-Risk	No	None	Live Birth	Normal	14625616
312	NIPT-PLUS	12	No	165	58	2	3	Prenatal diagnosis center	Routine screening	Low-Risk	No	None	Live Birth	Normal	14724396
313	NIPT-PLUS	15	Yes	161	50	1	1	Prenatal diagnosis center	Routine screening	Low-Risk	No	None	Live Birth	Normal	14270098
314	NIPT-PLUS	13	No	158	58.3	3	2	Prenatal diagnosis center	AMA	Low-Risk	No	None	Live Birth	Normal	13296470
315	NIPT-PLUS	14	No	168	60.4	1	1	Partner hospital-3	AMA	Low-Risk	No	None	Live Birth	Normal	13610091
316	NIPT-PLUS	20	Yes	155	43.9	3	1	Partner hospital-4	AMA	Low-Risk	No	None	Live Birth	Normal	14199671
317	NIPT-PLUS	12	Yes	167	62	4	2	Prenatal diagnosis center	Routine screening	Low-Risk	No	None	Live Birth	Normal	12629217
318	NIPT-PLUS	15	Yes	150	70	4	3	Prenatal diagnosis center	AMSS	Low-Risk	No	None	Live Birth	Normal	13848912
319	NIPT-PLUS	16	Yes	164	65.1	2	1	Prenatal diagnosis center	AMSS	Low-Risk	No	None	Live Birth	Normal	10577094
320	NIPT-PLUS	16	Yes	155	76.5	1	3	Prenatal diagnosis center	AMA	Low-Risk	No	None	Live Birth	Normal	13213599
321	NIPT-PLUS	16	Yes	158	46.6	5	3	Prenatal diagnosis center	Routine screening	Low-Risk	No	None	Live Birth	Normal	13933503
322	NIPT-PLUS	28	Yes	160	64	2	3	Partner hospital-1	AMA	Low-Risk	No	None	Live Birth	Normal	13678722
323	NIPT-PLUS	28	Yes	176	52	3	1	Partner hospital-1	Routine screening	Low-Risk	No	None	Live Birth	Normal	11063081
324	NIPT-PLUS	16	No	153	52	2	2	Prenatal diagnosis center	Routine screening	Low-Risk	No	None	Live Birth	Normal	14642536
325	NIPT-PLUS	15	No	168	68.7	1	1	Prenatal diagnosis center	AMA	Low-Risk	No	None	Live Birth	Normal	13777488
326	NIPT-PLUS	29	Yes	168	60.5	2	1	Prenatal diagnosis center	Routine screening	Low-Risk	No	None	Live Birth	Normal	12730370
327	NIPT-PLUS	15	No	158	61.8	1	1	Partner hospital-1	AMA	Low-Risk	No	None	Live Birth	Normal	13978480
328	NIPT-PLUS	14	No	163	62	4	2	Partner hospital-5	Routine screening	Low-Risk	No	None	Live Birth	Normal	14610427
329	NIPT-PLUS	12	Yes	156	58.4	2	1	Prenatal diagnosis center	AMSS	Low-Risk	No	None	Live Birth	Normal	14477782
330	NIPT-PLUS	28	Yes	158	57.5	8	1	Prenatal diagnosis center	Routine screening	Low-Risk	No	None	Live Birth	Normal	13533901
331	NIPT-PLUS	15	Yes	164	54	3	1	Prenatal diagnosis center	AMA	Low-Risk	No	None	Live Birth	Normal	12480739
332	NIPT-PLUS	18	Yes	156	58	1	3	Partner hospital-1	Twin pregnancy	Low-Risk	No	None	Live Birth	Normal	14413121
333	NIPT-PLUS	18	Yes	165	71	3	1	Prenatal diagnosis center	AMA	Low-Risk	No	None	Live Birth	Normal	13442764
334	NIPT-PLUS	15	No	167	55	2	2	Prenatal diagnosis center	AMSS	Low-Risk	No	None	Live Birth	Normal	12258374
335	NIPT-PLUS	29	No	152	43	4	2	Partner hospital-1	Routine screening	Low-Risk	No	None	Live Birth	Normal	11833779
336	NIPT-PLUS	20	Yes	161	72	4	1	Prenatal diagnosis center	Routine screening	Low-Risk	No	None	Live Birth	Normal	13954040
337	NIPT-PLUS	16	Yes	155	55	1	2	Prenatal diagnosis center	AMA	Low-Risk	No	None	Live Birth	Normal	14329435
338	NIPT-PLUS	29	No	158	65	4	1	Prenatal diagnosis center	AMA	Low-Risk	No	None	Live Birth	Normal	14735505
339	NIPT-PLUS	16	No	162	62	4	1	Prenatal diagnosis center	UA	Low-Risk	No	None	Live Birth	Normal	12247473
340	NIPT-PLUS	23	No	174	53	1	1	Prenatal diagnosis center	AMA	Low-Risk	No	None	Live Birth	Normal	10436972
341	NIPT-PLUS	15	No	156	65	3	1	Partner hospital-1	AMA	Low-Risk	No	None	Live Birth	Normal	13985376
342	NIPT-PLUS	18	Yes	165	70.5	5	2	Partner hospital-1	AMSS	Low-Risk	No	None	Live Birth	Normal	13350427
343	NIPT-PLUS	15	Yes	156	45	2	3	Prenatal diagnosis center	Routine screening	Low-Risk	No	None	Live Birth	Normal	11091847
344	NIPT-PLUS	24	No	160	55.3	1	4	Partner hospital-3	Routine screening	Low-Risk	No	None	Live Birth	Normal	11025893
345	NIPT-PLUS	15	No	160	78	1	1	Prenatal diagnosis center	AMSS	Low-Risk	No	None	Live Birth	Normal	14169740
346	NIPT-PLUS	17	No	165	59	1	6	Partner hospital-1	AMA	Low-Risk	No	None	Loss Follow-up	NA	14530425
347	NIPT-PLUS	25	Yes	164	65	2	1	Prenatal diagnosis center	AMA	Low-Risk	No	None	Live Birth	Normal	12861748
348	NIPT-PLUS	15	No	160	81	1	2	Partner hospital-3	Routine screening	Low-Risk	No	None	Live Birth	Normal	14442822
349	NIPT-PLUS	16	No	163	46.1	4	1	Partner hospital-1	AMA	Low-Risk	No	None	Live Birth	Normal	10523641
350	NIPT-PLUS	20	Yes	160	60	2	1	Partner hospital-3	Routine screening	Low-Risk	No	None	Live Birth	Normal	11376724
351	NIPT-PLUS	17	Yes	160	51	1	4	Prenatal diagnosis center	Routine screening	Low-Risk	No	None	Live Birth	Normal	14449032
352	NIPT-PLUS	14	Yes	160	58	2	1	Partner hospital-1	AMSS	Low-Risk	No	None	Live Birth	Normal	13062028
353	NIPT-PLUS	23	Yes	158	50.6	2	3	Prenatal diagnosis center	AMA	Low-Risk	No	None	Live Birth	Normal	14225100
354	NIPT-PLUS	14	No	158	67.5	2	3	Partner hospital-1	Twin pregnancy	Low-Risk	No	None	Live Birth	Normal	13696272
355	NIPT-PLUS	16	No	163	55	3	1	Prenatal diagnosis center	AMSS	Low-Risk	No	None	Live Birth	Normal	13860001
356	NIPT-PLUS	14	Yes	160	52	5	2	Prenatal diagnosis center	Routine screening	CNV-Dup (2) (q37.3); size: 2.1 M	Yes	46,XN,Dup (2) (q37.3); size: 2.2 M	TOP	NA	13966832
357	NIPT-PLUS	28	Yes	171	53	2	2	Prenatal diagnosis center	UA	Low-Risk	No	None	Live Birth	Normal	14272031
358	NIPT-PLUS	17	Yes	166	50	4	2	Prenatal diagnosis center	AMA	Low-Risk	No	None	Live Birth	Normal	13464794
359	NIPT-PLUS	16	No	158	62.8	2	1	Prenatal diagnosis center	AMA	Low-Risk	No	None	Live Birth	Normal	13260850
360	NIPT-PLUS	17	Yes	158	77.5	4	1	Partner hospital-1	Twin pregnancy	Low-Risk	No	None	Live Birth	Normal	14437648
361	NIPT-PLUS	16	Yes	166	52	1	2	Prenatal diagnosis center	AMA	Low-Risk	No	None	Live Birth	Normal	14087160
362	NIPT-PLUS	15	No	155	63	3	1	Prenatal diagnosis center	AMA	Low-Risk	No	None	Live Birth	Normal	14730016
363	NIPT-PLUS	16	No	167	52	5	5	Prenatal diagnosis center	Routine screening	Low-Risk	No	None	Live Birth	Normal	12967625
364	NIPT-PLUS	23	No	160	73	4	5	Partner hospital-6	AMSS	Low-Risk	No	None	Live Birth	Normal	13842113
365	NIPT-PLUS	20	Yes	165	62	3	1	Prenatal diagnosis center	AMA	Low-Risk	No	None	Live Birth	Normal	14652328
366	NIPT-PLUS	29	No	163	62.5	3	1	Prenatal diagnosis center	Routine screening	Low-Risk	No	None	Live Birth	Normal	14449871
367	NIPT-PLUS	16	No	160	52.2	2	1	Prenatal diagnosis center	AMSS	Low-Risk	No	None	Live Birth	Normal	13784603
368	NIPT-PLUS	15	Yes	160	73	3	4	Prenatal diagnosis center	AMA	Low-Risk	No	None	Live Birth	Normal	12224901
369	NIPT-PLUS	30	Yes	160	66	3	2	Partner hospital-1	AMA	Low-Risk	No	None	Live Birth	Normal	14529889
370	NIPT-PLUS	17	Yes	158	58.9	1	2	Prenatal diagnosis center	Routine screening	Low-Risk	No	None	Live Birth	Normal	13603034
371	NIPT-PLUS	16	Yes	167	72	1	2	Prenatal diagnosis center	AMSS	Low-Risk	No	None	Live Birth	Normal	13253912
372	NIPT-PLUS	17	No	161	71	4	3	Prenatal diagnosis center	AMSS	Low-Risk	No	None	Live Birth	Normal	14148464
373	NIPT-PLUS	29	No	165	49.9	4	6	Prenatal diagnosis center	Routine screening	Low-Risk	No	None	Live Birth	Normal	14165034
374	NIPT-PLUS	24	Yes	165	46	2	1	Partner hospital-4	Routine screening	Low-Risk	No	None	Live Birth	Normal	14704663
375	NIPT-PLUS	15	Yes	160		4	3	Partner hospital-5	AMSS	Low-Risk	No	None	Live Birth	Normal	14748502
376	NIPT-PLUS	25	Yes	155	76	2	1	Prenatal diagnosis center	AMSS	Low-Risk	No	None	Live Birth	Normal	11293018
377	NIPT-PLUS	20	No	161	46.2	2	1	Prenatal diagnosis center	Routine screening	Low-Risk	No	None	Live Birth	Normal	13661918
378	NIPT-PLUS	15	Yes	163	59.3	1	2	Partner hospital-5	AMA	Low-Risk	No	None	Live Birth	Normal	11592665
379	NIPT-PLUS	16	Yes	162	48	1	1	Prenatal diagnosis center	AMSS	Low-Risk	No	None	Live Birth	Normal	13658309
380	NIPT-PLUS	18	Yes	160	60	3	2	Prenatal diagnosis center	Routine screening	Low-Risk	No	None	Live Birth	Normal	11990846
381	NIPT-PLUS	21	No	160	60	2	3	Prenatal diagnosis center	AMA	Low-Risk	No	None	Live Birth	Normal	13764918
382	NIPT-PLUS	15	No	158	59	2	3	Partner hospital-4	AMA	Low-Risk	No	None	Live Birth	Normal	13730216
383	NIPT-PLUS	20	No	170	47	4	1	Prenatal diagnosis center	AMSS	Low-Risk	No	None	Live Birth	Normal	12061262
384	NIPT-PLUS	15	Yes	163	83	1	3	Prenatal diagnosis center	UA	Low-Risk	No	None	Live Birth	Normal	12994957
385	NIPT-PLUS	16	Yes	158	51.9	3	1	Prenatal diagnosis center	Twin pregnancy	Low-Risk	No	None	Live Birth	Normal	12807682
386	NIPT-PLUS	14	Yes	170	53	0	2	Prenatal diagnosis center	Routine screening	Low-Risk	No	None	Live Birth	Normal	12839495
387	NIPT-PLUS	15	No	163	50.9	2	1	Prenatal diagnosis center	AMA	Low-Risk	No	None	Live Birth	Normal	14220802
388	NIPT-PLUS	15	Yes	166	65	3	1	Partner hospital-1	UA	Low-Risk	No	None	Live Birth	Normal	11523813
389	NIPT-PLUS	16	Yes	165	55	1	1	Partner hospital-3	Routine screening	Low-Risk	No	None	Live Birth	Normal	13065648
390	NIPT-PLUS	21	Yes	153	82	3	1	Prenatal diagnosis center	Routine screening	Low-Risk	No	None	Live Birth	Normal	14122997
391	NIPT-PLUS	24	No	158	56	5	3	Partner hospital-1	Routine screening	Low-Risk	No	None	Live Birth	Normal	13483609
392	NIPT-PLUS	16	Yes	170	63.2	3	2	Prenatal diagnosis center	AMSS	Low-Risk	No	None	Live Birth	Normal	13439249
393	NIPT-PLUS	12	Yes	162	51.6	2	3	Prenatal diagnosis center	Routine screening	Low-Risk	No	None	Live Birth	Normal	14348671
394	NIPT-PLUS	16	Yes	170	52	3	1	Prenatal diagnosis center	UA	Low-Risk	No	None	Live Birth	Normal	13658353
395	NIPT-PLUS	22	Yes	159	55	2	1	Prenatal diagnosis center	Routine screening	Low-Risk	No	None	Live Birth	Normal	14196757
396	NIPT-PLUS	17	No	167	45.2	3	1	Prenatal diagnosis center	AMSS	Low-Risk	No	None	Live Birth	Normal	12316991
397	NIPT-PLUS	21	Yes	160	55	1	2	Partner hospital-3	AMSS	Low-Risk	No	None	Live Birth	Normal	14349404
398	NIPT-PLUS	21	Yes	160	53	2	1	Prenatal diagnosis center	PFA	Low-Risk	No	None	Live Birth	Normal	14587127
399	NIPT-PLUS	15	Yes	176	55	1	1	Partner hospital-1	AMA	47,XXY	Yes	46,XN	Live Birth	Normal	14556028
400	NIPT-PLUS	12	No	165	64.5	2	2	Prenatal diagnosis center	Routine screening	Low-Risk	No	None	Live Birth	Normal	14117052
401	NIPT-PLUS	14	Yes	155	55	1	1	Prenatal diagnosis center	AMA	Low-Risk	No	None	Live Birth	Normal	13831716
402	NIPT-PLUS	17	No	162	47.5	1	3	Prenatal diagnosis center	Routine screening	Low-Risk	No	None	Live Birth	Normal	14268892
403	NIPT-PLUS	17	No	165	60	3	2	Partner hospital-1	AMSS	Low-Risk	No	None	Live Birth	Normal	14596038
404	NIPT-PLUS	15	No	163	57	1	1	Partner hospital-1	Routine screening	Low-Risk	No	None	Live Birth	Normal	12344024
405	NIPT-PLUS	16	No	155	51	3	2	Prenatal diagnosis center	AMA	Low-Risk	No	None	Live Birth	Normal	12626607
406	NIPT-PLUS	27	No	165	80	1	2	Partner hospital-1	IVF	Low-Risk	No	None	Live Birth	Normal	13857405
407	NIPT-PLUS	25	No	168	72	2	1	Prenatal diagnosis center	AMSS	Low-Risk	No	None	Live Birth	Normal	13067889
408	NIPT-PLUS	14	Yes	169	49	1	2	Prenatal diagnosis center	Routine screening	Low-Risk	No	None	Live Birth	Normal	14645075
409	NIPT-PLUS	15	Yes	167	60	2	2	Prenatal diagnosis center	AMA	Low-Risk	No	None	Live Birth	Normal	13493344
410	NIPT-PLUS	17	Yes	168	69	2	2	Prenatal diagnosis center	AMA	Low-Risk	No	None	Live Birth	Normal	13837177
411	NIPT-PLUS	14	Yes	154	63.5	1	2	Prenatal diagnosis center	AMA	Low-Risk	No	None	Live Birth	Normal	13504627
412	NIPT-PLUS	16	Yes	160	65.7	2	1	Prenatal diagnosis center	Routine screening	Low-Risk	No	None	Live Birth	Normal	13138633
413	NIPT-PLUS	22	Yes	155	45	3	5	Partner hospital-1	Routine screening	Low-Risk	No	None	Live Birth	Normal	11505444
414	NIPT-PLUS	14	No	160	57.5	1	4	Partner hospital-1	AMA	Low-Risk	No	None	Live Birth	Normal	11441341
415	NIPT-PLUS	15	Yes	158	51	2	2	Prenatal diagnosis center	Routine screening	Low-Risk	No	None	Live Birth	Normal	12702391
416	NIPT-PLUS	18	Yes	163	83	2	1	Prenatal diagnosis center	Routine screening	Low-Risk	No	None	Live Birth	Normal	11096143
417	NIPT-PLUS	16	No	158	63.8	1	3	Partner hospital-1	IVF	Low-Risk	No	None	Live Birth	Normal	12629830
418	NIPT-PLUS	20	No	165	49	5	2	Prenatal diagnosis center	AMA	Low-Risk	No	None	Live Birth	Normal	13879428
419	NIPT-PLUS	15	Yes	162	55	3	2	Partner hospital-1	Routine screening	Low-Risk	No	None	Live Birth	Normal	11570250
420	NIPT-PLUS	12	Yes	168	54	2	2	Prenatal diagnosis center	Routine screening	Low-Risk	No	None	Live Birth	Normal	12726696
421	NIPT-PLUS	12	Yes	158	64	3	3	Prenatal diagnosis center	AMA	Low-Risk	No	None	Live Birth	Normal	13225710
422	NIPT-PLUS	14	Yes		68	2	2	Prenatal diagnosis center	AMA	Low-Risk	No	None	Live Birth	Normal	12978765
423	NIPT-PLUS	25	Yes	158	56	1	3	Prenatal diagnosis center	AMA	Low-Risk	No	None	Live Birth	Normal	11918696
424	NIPT-PLUS	18	Yes	169	60	1	4	Prenatal diagnosis center	AMA	Low-Risk	No	None	Live Birth	Normal	11969391
425	NIPT-PLUS	30	Yes	165	41	2	1	Prenatal diagnosis center	Routine screening	Low-Risk	No	None	Live Birth	Normal	13728210
426	NIPT-PLUS	28	Yes	160	57	1	1	Prenatal diagnosis center	Routine screening	Low-Risk	No	None	Live Birth	Normal	10427271
427	NIPT-PLUS	16	Yes	161	120	1	3	Prenatal diagnosis center	IVF	Low-Risk	No	None	Live Birth	Normal	11596298
428	NIPT-PLUS	18	Yes	160	48	1	2	Partner hospital-1	AMA	Low-Risk	No	None	Live Birth	Normal	12686569
429	NIPT-PLUS	18	No	159	46	2	1	Prenatal diagnosis center	AMSS	Low-Risk	No	None	Live Birth	Normal	13581060
430	NIPT-PLUS	16	No	165	65	6	1	Partner hospital-2	AMSS	Low-Risk	No	None	Live Birth	Normal	10556117
431	NIPT-PLUS	15	Yes	160	53	1	2	Prenatal diagnosis center	Routine screening	CNV-Del (7)(q1.12-q2.3); size: 5.8 M	No	None	Live Birth	Normal	12411347
432	NIPT-PLUS	16	Yes	165	56	1	2	Partner hospital-1	AMSS	Low-Risk	No	None	Live Birth	Normal	13482572
433	NIPT-PLUS	14	No	162	56.8	3	1	Prenatal diagnosis center	Routine screening	Low-Risk	No	None	Live Birth	Normal	13303925
434	NIPT-PLUS	16	Yes	162	57	4	1	Prenatal diagnosis center	AMSS	Low-Risk	No	None	Live Birth	Normal	10421745
435	NIPT-PLUS	15	No	165	100	2	3	Prenatal diagnosis center	Routine screening	Low-Risk	No	None	Live Birth	Normal	13751218
436	NIPT-PLUS	30	No	153	55	2	3	Partner hospital-1	AMSS	Low-Risk	No	None	Live Birth	Normal	14249625
437	NIPT-PLUS	12	No	155	56	4	4	Partner hospital-3	IVF	Low-Risk	No	None	Live Birth	Normal	11918234
438	NIPT-PLUS	16	Yes	166	49	2	2	Partner hospital-1	AMA	Low-Risk	No	None	Live Birth	Normal	13918889
439	NIPT-PLUS	18	Yes	160	49	1	3	Partner hospital-1	AMSS	Low-Risk	No	None	Live Birth	Normal	12851060
440	NIPT-PLUS	15	Yes	167	58	2	3	Prenatal diagnosis center	AMA	Low-Risk	No	None	Live Birth	Normal	14743062
441	NIPT-PLUS	15	Yes	168	64	4	2	Prenatal diagnosis center	AMA	Low-Risk	No	None	Live Birth	Normal	12777074
442	NIPT-PLUS	28	Yes	167	53	5	1	Partner hospital-3	AMA	Low-Risk	No	None	Live Birth	Normal	14340121
443	NIPT-PLUS	27	Yes	158	55	2	2	Prenatal diagnosis center	AMSS	Low-Risk	No	None	Live Birth	Normal	14625045
444	NIPT-PLUS	17	No	167	75	1	2	Prenatal diagnosis center	UA	Low-Risk	No	None	Live Birth	Normal	12307900
445	NIPT-PLUS	14	No	161	44.8	3	3	Prenatal diagnosis center	AMA	Low-Risk	No	None	Live Birth	Normal	11121609
446	NIPT-PLUS	16	No	164	56	2	1	Partner hospital-1	IVF	Low-Risk	No	None	Live Birth	Normal	12817194
447	NIPT-PLUS	16	Yes	158	86.5	2	1	Prenatal diagnosis center	Routine screening	Low-Risk	No	None	Live Birth	Normal	14174421
448	NIPT-PLUS	13	Yes	161	58.5	5	3	Partner hospital-2	PFA	Low-Risk	No	None	Live Birth	Normal	11612079
449	NIPT-PLUS	16	Yes	163	55	3	1	Prenatal diagnosis center	IVF	Low-Risk	No	None	Live Birth	Normal	13982215
450	NIPT-PLUS	17	Yes	172	82	3	2	Partner hospital-1	Routine screening	Low-Risk	No	None	Live Birth	Normal	14400093
451	NIPT-PLUS	17	No	160	53	2	5	Prenatal diagnosis center	AMA	Low-Risk	No	None	Live Birth	Normal	13665727
452	NIPT-PLUS	16	Yes	162	58	2	1	Prenatal diagnosis center	Routine screening	Low-Risk	No	None	Live Birth	Normal	13853606
453	NIPT-PLUS	21	Yes	163	63	1	3	Partner hospital-1	Routine screening	Low-Risk	No	None	Live Birth	Normal	12615785
454	NIPT-PLUS	15	Yes	160	44	2	1	Prenatal diagnosis center	AMA	Low-Risk	No	None	Live Birth	Normal	12344834
455	NIPT-PLUS	15	Yes	160	63	3	4	Prenatal diagnosis center	Routine screening	Low-Risk	No	None	Live Birth	Normal	14256151
456	NIPT-PLUS	12	Yes	165	60	1	3	Partner hospital-1	UA	Low-Risk	No	None	Live Birth	Normal	12688959
457	NIPT-PLUS	15	Yes	163	50	3	3	Prenatal diagnosis center	AMSS	Low-Risk	No	None	Live Birth	Normal	12081030
458	NIPT-PLUS	20	Yes	164	55	1	3	Prenatal diagnosis center	AMSS	Low-Risk	No	None	Live Birth	Normal	14646334
459	NIPT-PLUS	16	No	165	52.4	1	2	Partner hospital-1	AMSS	Low-Risk	No	None	Live Birth	Normal	13109685
460	NIPT-PLUS	14	No	160	50	1	6	Prenatal diagnosis center	AMA	Low-Risk	No	None	Live Birth	Normal	12004697
461	NIPT-PLUS	17	Yes	160	53	4	2	Partner hospital-2	Routine screening	Low-Risk	No	None	Live Birth	Normal	12358579
462	NIPT-PLUS	28	Yes	160	50.5	3	1	Prenatal diagnosis center	AMA	Low-Risk	No	None	Live Birth	Normal	11940551
463	NIPT-PLUS	15	Yes	160	64	1	3	Prenatal diagnosis center	Routine screening	Low-Risk	No	None	Live Birth	Normal	10495095
464	NIPT-PLUS	30	Yes	160	63.8	3	4	Partner hospital-1	Routine screening	Low-Risk	No	None	Live Birth	Normal	10838904
465	NIPT-PLUS	28	Yes	168	50	1		Prenatal diagnosis center	Routine screening	Low-Risk	No	None	Live Birth	Normal	13148898
466	NIPT-PLUS	17	Yes	159	66.55	2	5	Prenatal diagnosis center	AMA	Chr21high-risk	Yes	46,XN	Live Birth	Normal	11463589
467	NIPT-PLUS	15	No	165	67.5	5	1	Prenatal diagnosis center	AMSS	Low-Risk	No	None	Live Birth	Normal	11547640
468	NIPT-PLUS	15	Yes	153	60	1	2	Partner hospital-3	AMA	Low-Risk	No	None	Live Birth	Normal	10240366
469	NIPT-PLUS	21	No	154	58	4	1	Partner hospital-1	Routine screening	Low-Risk	No	None	Live Birth	Normal	11858280
470	NIPT-PLUS	17	Yes	165	51.5	3	2	Prenatal diagnosis center	AMA	Low-Risk	No	None	Live Birth	Normal	12156023
471	NIPT-PLUS	13	No	160	69.2	2	4	Prenatal diagnosis center	Routine screening	Low-Risk	No	None	Live Birth	Normal	10270199
472	NIPT-PLUS	16	Yes	158	53.9	1	3	Prenatal diagnosis center	AMA	Low-Risk	No	None	Live Birth	Normal	12997820
473	NIPT-PLUS	16	No	158	63	3	4	Prenatal diagnosis center	AMA	Low-Risk	No	None	Live Birth	Normal	14284985
474	NIPT-PLUS	12	No	162	53		3	Prenatal diagnosis center	AMSS	Low-Risk	No	None	Live Birth	Normal	13172440
475	NIPT-PLUS	15	No	160	50	2	1	Partner hospital-1	AMA	Low-Risk	No	None	Live Birth	Normal	12414679
476	NIPT-PLUS	14	Yes	158	58.7	3	3	Partner hospital-4	AMSS	Low-Risk	No	None	Live Birth	Normal	13191551
477	NIPT-PLUS	20	No	162	56	2	2	Prenatal diagnosis center	AMSS	Low-Risk	No	None	Live Birth	Normal	14128231
478	NIPT-PLUS	16	Yes	165	60	3	1	Partner hospital-1	AMA	Low-Risk	No	None	Live Birth	Normal	12020710
479	NIPT-PLUS	15	No	164	71	2	1	Partner hospital-5	AMA	Low-Risk	No	None	Live Birth	Normal	11454424
480	NIPT-PLUS	16	No	154	69	4	1	Prenatal diagnosis center	Routine screening	47,XXY	Yes	46,XN	Live Birth	Normal	11862944
481	NIPT-PLUS	16	No	173	75	2	1	Partner hospital-2	Routine screening	Low-Risk	No	None	Live Birth	Normal	12225242
482	NIPT-PLUS	29	No	155	65	1	2	Partner hospital-4	Routine screening	Low-Risk	No	None	Live Birth	Normal	13811173
483	NIPT-PLUS	16	No	157	51	2	3	Prenatal diagnosis center	AMSS	Low-Risk	No	None	Live Birth	Normal	14025879
484	NIPT-PLUS	14	Yes	165	70	1	2	Prenatal diagnosis center	PFA	Low-Risk	No	None	Live Birth	Normal	12130277
485	NIPT-PLUS	29	No	162	47	2	2	Prenatal diagnosis center	UA	Low-Risk	No	None	Live Birth	Normal	12582360
486	NIPT-PLUS	17	Yes	165	56.5	3	2	Prenatal diagnosis center	AMSS	Low-Risk	No	None	Live Birth	Normal	12089770
487	NIPT-PLUS	14	Yes	170	61	1	2	Partner hospital-1	Routine screening	Low-Risk	No	None	Live Birth	Normal	11551630
488	NIPT-PLUS	15	Yes	160	62	1	1	Partner hospital-5	AMA	Low-Risk	No	None	Live Birth	Normal	13606976
489	NIPT-PLUS	15	No	161	60	3	4	Prenatal diagnosis center	Routine screening	Low-Risk	No	None	Live Birth	Normal	13478552
490	NIPT-PLUS	16	Yes	160	55	1	2	Prenatal diagnosis center	Routine screening	Low-Risk	No	None	Live Birth	Normal	10332580
491	NIPT-PLUS	15	Yes	160	56	3	1	Prenatal diagnosis center	Routine screening	Low-Risk	No	None	Live Birth	Normal	11627087
492	NIPT-PLUS	16	Yes	160	65	3	4	Prenatal diagnosis center	AMSS	Low-Risk	No	None	Live Birth	Normal	12626079
493	NIPT-PLUS	15	Yes	162	53.8	1	1	Prenatal diagnosis center	AMA	Low-Risk	No	None	Live Birth	Normal	12248952
494	NIPT-PLUS	20	Yes	160	78	3	1	Partner hospital-5	AMSS	Low-Risk	No	None	Live Birth	Normal	11633677
495	NIPT-PLUS	16	Yes	160	46	1	1	Partner hospital-1	AMA	Low-Risk	No	None	Live Birth	Normal	11021465
496	NIPT-PLUS	24	Yes	155	52	2	1	Prenatal diagnosis center	Routine screening	Low-Risk	No	None	Live Birth	Normal	14280065
497	NIPT-PLUS	29	Yes	158	57	1	2	Prenatal diagnosis center	Routine screening	Low-Risk	No	None	Live Birth	Normal	11475940
498	NIPT-PLUS	23	Yes	172	56	3	1	Partner hospital-1	Routine screening	Low-Risk	No	None	Live Birth	Normal	14389123
499	NIPT-PLUS	24	Yes	165	58.5	2	3	Prenatal diagnosis center	AMA	Low-Risk	No	None	Live Birth	Normal	14493932
500	NIPT-PLUS	16	Yes	166	68.3	2	3	Partner hospital-1	Routine screening	Low-Risk	No	None	Live Birth	Normal	13760820
501	NIPT-PLUS	16	No	162	57.7	2	2	Partner hospital-1	Routine screening	Low-Risk	No	None	Live Birth	Normal	13937156
502	NIPT-PLUS	15	No	160	44	1	3	Prenatal diagnosis center	Routine screening	Low-Risk	No	None	Live Birth	Normal	12471889
503	NIPT-PLUS	15	No	155	61.5	3	1	Prenatal diagnosis center	AMA	Low-Risk	No	None	Live Birth	Normal	13457032
504	NIPT-PLUS	16	No	156	54	2	1	Prenatal diagnosis center	AMSS	Low-Risk	No	None	Live Birth	Normal	12274566
505	NIPT-PLUS	15	No	160	65	3	2	Partner hospital-1	AMA	Low-Risk	No	None	Live Birth	Normal	10349023
506	NIPT-PLUS	16	Yes	164	75	2	1	Prenatal diagnosis center	Twin pregnancy	Low-Risk	No	None	Live Birth	Normal	12718853
507	NIPT-PLUS	14	Yes	168	65	3	3	Prenatal diagnosis center	UA	Low-Risk	No	None	Live Birth	Normal	13283199
508	NIPT-PLUS	29	Yes	169	61	5	5	Partner hospital-1	Routine screening	Low-Risk	No	None	Live Birth	Normal	12874118
509	NIPT-PLUS	15	Yes	158	66.6	1	2	Partner hospital-1	IVF	Low-Risk	No	None	Live Birth	Normal	14349376
510	NIPT-PLUS	26	No	158	63	1	2	Prenatal diagnosis center	AMA	Low-Risk	No	None	Live Birth	Normal	14216465
511	NIPT-PLUS	14	No	158	40	1	2	Prenatal diagnosis center	UA	Low-Risk	No	None	Live Birth	Normal	10555221
512	NIPT-PLUS	28	Yes	159	51.5	4	4	Partner hospital-3	UA	Low-Risk	No	None	Live Birth	Normal	14360582
513	NIPT-PLUS	15	No	168	55	2	2	Prenatal diagnosis center	Routine screening	Low-Risk	No	None	Live Birth	Normal	13052328
514	NIPT-PLUS	15	Yes	160	61	2	2	Prenatal diagnosis center	IVF	Low-Risk	No	None	Live Birth	Normal	13365667
515	NIPT-PLUS	15	No	165	49.8	2	1	Partner hospital-1	Routine screening	Low-Risk	No	None	Live Birth	Normal	11447615
516	NIPT-PLUS	17	No	164	42	1	3	Prenatal diagnosis center	AMA	Low-Risk	No	None	Live Birth	Normal	14080581
517	NIPT-PLUS	14	No	166	51	3	1	Prenatal diagnosis center	AMA	Low-Risk	No	None	Live Birth	Normal	10674109
518	NIPT-PLUS	17	No	165	59.3		2	Prenatal diagnosis center	AMSS	Low-Risk	No	None	Live Birth	Normal	11866953
519	NIPT-PLUS	17	Yes	155	60	2	1	Prenatal diagnosis center	Routine screening	Low-Risk	No	None	Live Birth	Normal	12766818
520	NIPT-PLUS	27	Yes	160	47.6	1	1	Prenatal diagnosis center	AMSS	Low-Risk	No	None	Live Birth	Normal	13856357
521	NIPT-PLUS	30	Yes	167	64	2	3	Prenatal diagnosis center	AMSS	Low-Risk	No	None	Live Birth	Normal	13733698
522	NIPT-PLUS	15	Yes	160	47.8	2	4	Partner hospital-6	AMA	Low-Risk	No	None	Live Birth	Normal	13391971
523	NIPT-PLUS	29	Yes	152	90	5	5	Prenatal diagnosis center	AMSS	Low-Risk	No	None	Live Birth	Normal	13117211
524	NIPT-PLUS	12	Yes	172	51	4	4	Prenatal diagnosis center	UA	Low-Risk	No	None	Live Birth	Normal	13946338
525	NIPT-PLUS	16	Yes	162	60	1	3	Partner hospital-4	AMSS	Low-Risk	No	None	Live Birth	Normal	12270877
526	NIPT-PLUS	21	No	160	55.6	1	3	Prenatal diagnosis center	Routine screening	Low-Risk	No	None	Live Birth	Normal	12397524
527	NIPT-PLUS	14	Yes	164	48	5	2	Prenatal diagnosis center	AMA	Low-Risk	No	None	Live Birth	Normal	13639452
528	NIPT-PLUS	18	Yes	158	52	1	2	Prenatal diagnosis center	Routine screening	Low-Risk	No	None	Live Birth	Normal	11171613
529	NIPT-PLUS	16	No	158	52	2	2	Prenatal diagnosis center	Routine screening	Low-Risk	No	None	Live Birth	Normal	13378919
530	NIPT-PLUS	15	No	160	56.3	3	3	Prenatal diagnosis center	AMA	Low-Risk	No	None	Live Birth	Normal	10388198
531	NIPT-PLUS	14	No	168	45	1	2	Partner hospital-1	AMA	Low-Risk	No	None	Live Birth	Normal	13205106
532	NIPT-PLUS	16	Yes	156	85	4	1	Partner hospital-1	Routine screening	Low-Risk	No	None	Live Birth	Normal	12756687
533	NIPT-PLUS	13	Yes	158	65	2	2	Prenatal diagnosis center	Routine screening	Low-Risk	No	None	Live Birth	Normal	12742045
534	NIPT-PLUS	17	Yes	163	53	3	4	Partner hospital-2	AMA	Low-Risk	No	None	Live Birth	Normal	11768715
535	NIPT-PLUS	15	Yes	158	55	1	3	Prenatal diagnosis center	Twin pregnancy	Low-Risk	No	None	Live Birth	Normal	10491644
536	NIPT-PLUS	16	Yes	176	58.9	3	1	Prenatal diagnosis center	AMSS	Low-Risk	No	None	Live Birth	Normal	13991888
537	NIPT-PLUS	30	Yes	157	59	2	5	Prenatal diagnosis center	Routine screening	Low-Risk	No	None	Live Birth	Normal	11661765
538	NIPT-PLUS	15	No	160	53	1	2	Prenatal diagnosis center	IVF	Low-Risk	No	None	Live Birth	Normal	12226561
539	NIPT-PLUS	16	No	170	51	1	5	Prenatal diagnosis center	AMSS	Low-Risk	No	None	Live Birth	Normal	10374032
540	NIPT-PLUS	15	Yes	155	67	5	1	Prenatal diagnosis center	AMSS	Low-Risk	No	None	Live Birth	Normal	11836373
541	NIPT-PLUS	16	Yes	158	59	3	2	Partner hospital-1	Routine screening	Low-Risk	No	None	Live Birth	Normal	10931698
542	NIPT-PLUS	16	No	163	60	1	3	Prenatal diagnosis center	AMSS	Low-Risk	No	None	Live Birth	Normal	12310290
543	NIPT-PLUS	16	No	160	49	1	2	Prenatal diagnosis center	Routine screening	Low-Risk	No	None	Live Birth	Normal	12338987
544	NIPT-PLUS	20	Yes	160	55	3	2	Prenatal diagnosis center	AMA	Low-Risk	No	None	Live Birth	Normal	12739764
545	NIPT-PLUS	17	Yes	165	45	1	3	Prenatal diagnosis center	AMSS	Low-Risk	No	None	Live Birth	Normal	12552790
546	NIPT-PLUS	17	No	158	52	1	2	Partner hospital-1	Twin pregnancy	Low-Risk	No	None	Live Birth	Normal	12206155
547	NIPT-PLUS	17	Yes	162	54	3	2	Prenatal diagnosis center	Twin pregnancy	Low-Risk	No	None	Live Birth	Normal	11633082
548	NIPT-PLUS	30	No	160	62.4	2	1	Partner hospital-1	AMSS	Low-Risk	No	None	Live Birth	Normal	14197432
549	NIPT-PLUS	16	No	153	58	3	3	Prenatal diagnosis center	AMSS	Low-Risk	No	None	Live Birth	Normal	13482102
550	NIPT-PLUS	16	No	163	47.8	2	4	Partner hospital-1	AMSS	Low-Risk	No	None	Live Birth	Normal	14119526
551	NIPT-PLUS	16	Yes	167	69	2	3	Prenatal diagnosis center	AMA	Low-Risk	No	None	Live Birth	Normal	13853950
552	NIPT-PLUS	16	No	160	60	1	2	Partner hospital-4	Routine screening	Low-Risk	No	None	Live Birth	Normal	14395452
553	NIPT-PLUS	15	Yes	155	52	2	2	Prenatal diagnosis center	Routine screening	Low-Risk	No	None	Live Birth	Normal	14134084
554	NIPT-PLUS	15	Yes	158	55	1	2	Prenatal diagnosis center	Twin pregnancy	Low-Risk	No	None	Live Birth	Normal	10671890
555	NIPT-PLUS	12	Yes	165	58	2	1	Partner hospital-3	AMA	Low-Risk	No	None	Live Birth	Normal	10674178
556	NIPT-PLUS	16	Yes	160	48	1	2	Prenatal diagnosis center	AMA	Low-Risk	No	None	Live Birth	Normal	13657996
557	NIPT-PLUS	15	Yes	172	55	1	3	Prenatal diagnosis center	AMSS	Low-Risk	No	None	Live Birth	Normal	10474066
558	NIPT-PLUS	18	Yes	163	59.5	2	5	Partner hospital-6	IVF	Low-Risk	No	None	Live Birth	Normal	11515831
559	NIPT-PLUS	15	Yes	162	76	1	2	Partner hospital-1	AMSS	Low-Risk	No	None	Live Birth	Normal	11515831
560	NIPT-PLUS	30	Yes	158	66.6	1	3	Prenatal diagnosis center	Twin pregnancy	Low-Risk	No	None	Live Birth	Normal	11994641
561	NIPT-PLUS	17	No	160	63	4	2	Partner hospital-2	AMA	Low-Risk	No	None	Live Birth	Normal	14589078
562	NIPT-PLUS	15	No	166	70	2	3	Prenatal diagnosis center	Routine screening	Low-Risk	No	None	Live Birth	Normal	10367809
563	NIPT-PLUS	15	No	158	60	4	2	Prenatal diagnosis center	AMA	Low-Risk	No	None	Live Birth	Normal	13658347
564	NIPT-PLUS	21	No	164	77	2	3	Partner hospital-1	AMA	Low-Risk	No	None	Live Birth	Normal	13021383
565	NIPT-PLUS	16	Yes	165	68	2	4	Partner hospital-2	AMSS	Low-Risk	No	None	Live Birth	Normal	12892508
566	NIPT-PLUS	15	No	167	59.5	3	2	Prenatal diagnosis center	Twin pregnancy	Low-Risk	No	None	Live Birth	Normal	13649827
567	NIPT-PLUS	21	Yes	156	60.5	3	1	Partner hospital-3	AMSS	Low-Risk	No	None	Live Birth	Normal	14513348
568	NIPT-PLUS	16	Yes	163	57	3	3	Partner hospital-2	Twin pregnancy	Low-Risk	No	None	Live Birth	Normal	14413644
569	NIPT-PLUS	17	Yes	163	62.8	1	3	Partner hospital-1	AMA	Low-Risk	No	None	Live Birth	Normal	13830432
570	NIPT-PLUS	21	Yes	160	59	1	2	Prenatal diagnosis center	Routine screening	Low-Risk	No	None	Live Birth	Normal	14023252
571	NIPT-PLUS	12	No	167	70	2	4	Prenatal diagnosis center	Routine screening	Low-Risk	No	None	Live Birth	Normal	14368492
572	NIPT-PLUS	18	No	162	48	1	3	Prenatal diagnosis center	Routine screening	Low-Risk	No	None	Live Birth	Normal	13796303
573	NIPT-PLUS	15	Yes	160	72.8	1	4	Prenatal diagnosis center	Routine screening	Low-Risk	No	None	Live Birth	Normal	13520882
574	NIPT-PLUS	12	No	163	69	2	1	Partner hospital-5	Routine screening	Low-Risk	No	None	Live Birth	Normal	12529314
575	NIPT-PLUS	15	Yes	158	56.5	1	1	Prenatal diagnosis center	Routine screening	Low-Risk	No	None	Live Birth	Normal	12980874
576	NIPT-PLUS	16	No	160	44.9	2	3	Partner hospital-1	IVF	Low-Risk	No	None	Live Birth	Normal	10181238
577	NIPT-PLUS	16	No	160	51	1	1	Partner hospital-1	AMSS	Low-Risk	No	None	Live Birth	Normal	12410206
578	NIPT-PLUS	21	Yes	165	49.5	5	1	Prenatal diagnosis center	Routine screening	Low-Risk	No	None	Live Birth	Normal	10181238
579	NIPT-PLUS	20	No	155	60	1	4	Prenatal diagnosis center	Routine screening	Low-Risk	No	None	Live Birth	Normal	13074378
580	NIPT-PLUS	24	Yes	165		3	1	Prenatal diagnosis center	IVF	Low-Risk	No	None	Live Birth	Normal	12078136
581	NIPT-PLUS	15	Yes	164	58	3	2	Prenatal diagnosis center	AMA	Low-Risk	No	None	Live Birth	Normal	13569925
582	NIPT-PLUS	12	No	170	48	3	3	Prenatal diagnosis center	Routine screening	Low-Risk	No	None	Live Birth	Normal	11563541
583	NIPT-PLUS	13	Yes	161	50	4	1	Prenatal diagnosis center	Routine screening	Low-Risk	No	None	Live Birth	Normal	14695390
584	NIPT-PLUS	15	Yes	170	57.5	1	1	Prenatal diagnosis center	Routine screening	Low-Risk	No	None	Live Birth	Normal	14453118
585	NIPT-PLUS	12	Yes	160	48.8	1	4	Prenatal diagnosis center	Routine screening	Low-Risk	No	None	Live Birth	Normal	14314945
586	NIPT-PLUS	24	No	165	64	3	1	Prenatal diagnosis center	AMA	Low-Risk	No	None	Live Birth	Normal	12544776
587	NIPT-PLUS	16	Yes	160	60	1	1	Prenatal diagnosis center	Routine screening	Low-Risk	No	None	Live Birth	Normal	11079057
588	NIPT-PLUS	29	No	158	60	2	3	Prenatal diagnosis center	Routine screening	Low-Risk	No	None	Live Birth	Normal	12199799
589	NIPT-PLUS	24	No	158	38.2	1	1	Prenatal diagnosis center	AMA	Low-Risk	No	None	Live Birth	Normal	11587391
590	NIPT-PLUS	21	No	170	67	3	1	Partner hospital-1	AMSS	Low-Risk	No	None	Live Birth	Normal	11733424
591	NIPT-PLUS	28	Yes	160	60	3	3	Prenatal diagnosis center	AMA	Low-Risk	No	None	Live Birth	Normal	13683524
592	NIPT-PLUS	29	No	160	54	4	2	Prenatal diagnosis center	AMA	Low-Risk	No	None	Live Birth	Normal	12436468
593	NIPT-PLUS	20	Yes	166	53	1	1	Prenatal diagnosis center	Twin pregnancy	Low-Risk	No	None	Live Birth	Normal	14594099
594	NIPT-PLUS	17	No	170	47.5	1	4	Prenatal diagnosis center	AMSS	Low-Risk	No	None	Live Birth	Normal	11958730
595	NIPT-PLUS	16	Yes	169	50	2	5	Partner hospital-2	AMA	Low-Risk	No	None	Live Birth	Normal	12335915
596	NIPT-PLUS	14	No	163	71	2	2	Partner hospital-1	Routine screening	Low-Risk	No	None	Live Birth	Normal	11534930
597	NIPT-PLUS	24	No	165	56	2	2	Prenatal diagnosis center	Routine screening	Low-Risk	No	None	Live Birth	Normal	13322143
598	NIPT-PLUS	16	Yes	155	47.2	2	1	Partner hospital-1	AMA	Low-Risk	No	None	Live Birth	Normal	13285550
599	NIPT-PLUS	16	Yes	159	66	1	1	Partner hospital-2	AMA	Low-Risk	No	None	Live Birth	Normal	14423655
600	NIPT-PLUS	17	Yes	140	52	2	4	Partner hospital-1	Routine screening	Low-Risk	No	None	Live Birth	Normal	12949097
601	NIPT-PLUS	15	Yes	168	54	2	4	Prenatal diagnosis center	AMA	Low-Risk	No	None	Live Birth	Normal	13105488
602	NIPT-PLUS	15	No	164	75	1	1	Partner hospital-3	AMA	Low-Risk	No	None	Live Birth	Normal	14127613
603	NIPT-PLUS	18	Yes	160	55	3	3	Prenatal diagnosis center	AMSS	Low-Risk	No	None	Live Birth	Normal	12359178
604	NIPT-PLUS	15	Yes	158	56.2	1	2	Prenatal diagnosis center	AMA	Low-Risk	No	None	Live Birth	Normal	11255649
605	NIPT-PLUS	15	Yes	152	55.8	5	3	Prenatal diagnosis center	AMA	Low-Risk	No	None	Live Birth	Normal	10130768
606	NIPT-PLUS	15	No	155	58	3	1	Partner hospital-1	AMA	Chr13high-risk	Yes	46,XN	Live Birth	Normal	11966005
607	NIPT-PLUS	15	Yes	158	60	2	4	Partner hospital-1	Routine screening	Low-Risk	No	None	Live Birth	Normal	11199559
608	NIPT-PLUS	15	Yes	160	54	4	1	Prenatal diagnosis center	AMSS	Low-Risk	No	None	Live Birth	Normal	13553183
609	NIPT-PLUS	16	Yes	158	62	2	1	Partner hospital-3	AMSS	Low-Risk	No	None	Live Birth	Normal	12297289
610	NIPT-PLUS	25	Yes	158	60.2	2	2	Prenatal diagnosis center	Routine screening	Low-Risk	No	None	Live Birth	Normal	14588726
611	NIPT-PLUS	17	No	168	55	1	2	Partner hospital-1	Routine screening	Low-Risk	No	None	Live Birth	Normal	10731350
612	NIPT-PLUS	20	No	162	51.9	2	3	Prenatal diagnosis center	Routine screening	Low-Risk	No	None	Live Birth	Normal	12888245
613	NIPT-PLUS	20	Yes	168	64	2	3	Prenatal diagnosis center	AMSS	Low-Risk	No	None	Live Birth	Normal	12025563
614	NIPT-PLUS	30	Yes	161	53	1	1	Prenatal diagnosis center	UA	Low-Risk	No	None	Live Birth	Normal	12235313
615	NIPT-PLUS	14	Yes	160	76	3	4	Prenatal diagnosis center	Routine screening	Low-Risk	No	None	Live Birth	Normal	14112748
616	NIPT-PLUS	17	Yes	161	52	3	4	Prenatal diagnosis center	AMSS	Low-Risk	No	None	Live Birth	Normal	13288920
617	NIPT-PLUS	16	Yes	165	54	2	4	Partner hospital-1	AMSS	Low-Risk	No	None	Live Birth	Normal	14069466
618	NIPT-PLUS	20	Yes	162	58	2	3	Prenatal diagnosis center	Routine screening	Low-Risk	No	None	Live Birth	Normal	13791201
619	NIPT-PLUS	21	No	160	49.2	2	1	Prenatal diagnosis center	Routine screening	Low-Risk	No	None	Live Birth	Normal	13337485
620	NIPT-PLUS	20	No	163	52	3	1	Prenatal diagnosis center	AMA	Low-Risk	No	None	Live Birth	Normal	11602762
621	NIPT-PLUS	16	Yes	164	58	1	1	Prenatal diagnosis center	AMA	Low-Risk	No	None	Live Birth	Normal	12845754
622	NIPT-PLUS	12	Yes	150	79	4	2	Prenatal diagnosis center	AMA	Low-Risk	No	None	Live Birth	Normal	12574946
623	NIPT-PLUS	12	Yes	160	53	3	1	Partner hospital-1	AMA	Low-Risk	No	None	Live Birth	Normal	11929672
624	NIPT-PLUS	15	Yes	165	70	3	2	Prenatal diagnosis center	Routine screening	Low-Risk	No	None	Live Birth	Normal	10733223
625	NIPT-PLUS	21	Yes	167	55	2	2	Prenatal diagnosis center	AMA	Low-Risk	No	None	Live Birth	Normal	10732634
626	NIPT-PLUS	16	No	160	69	1	1	Partner hospital-2	AMSS	Low-Risk	No	None	Live Birth	Normal	14479998
627	NIPT-PLUS	20	Yes	164	49.6	2	1	Partner hospital-1	Routine screening	Low-Risk	No	None	Live Birth	Normal	13311228
628	NIPT-PLUS	18	Yes	162	56	3	1	Partner hospital-1	AMSS	Low-Risk	No	None	Live Birth	Normal	10659489
629	NIPT-PLUS	16	Yes	160	57.6	3	1	Prenatal diagnosis center	Routine screening	Low-Risk	No	None	Live Birth	Normal	10658689
630	NIPT-PLUS	18	Yes	165	44.5	1	2	Prenatal diagnosis center	Routine screening	Low-Risk	No	None	Live Birth	Normal	11877321
631	NIPT-PLUS	18	Yes	150	52.5	4	1	Partner hospital-2	AMA	Low-Risk	No	None	Live Birth	Normal	13334000
632	NIPT-PLUS	20	Yes	165	50.5	2	4	Prenatal diagnosis center	AMA	Low-Risk	No	None	Live Birth	Normal	13628834
633	NIPT-PLUS	15	Yes	157	95	1	1	Partner hospital-1	AMA	Low-Risk	No	None	Live Birth	Normal	11890211
634	NIPT-PLUS	15	No	163	52		3	Prenatal diagnosis center	AMSS	Low-Risk	No	None	Live Birth	Normal	14743032
635	NIPT-PLUS	15	Yes	165	60	2		Prenatal diagnosis center	IVF	Low-Risk	No	None	Live Birth	Normal	12556926
636	NIPT-PLUS	13	Yes	166	50	3	4	Prenatal diagnosis center	Routine screening	Low-Risk	No	None	Live Birth	Normal	13846126
637	NIPT-PLUS	14	Yes	163	67	3	1	Partner hospital-1	Routine screening	Low-Risk	No	None	Live Birth	Normal	11887437
638	NIPT-PLUS	17	No	158	50.9	1	3	Prenatal diagnosis center	AMA	Low-Risk	No	None	Live Birth	Normal	12377444
639	NIPT-PLUS	18	No	160	67	2	3	Prenatal diagnosis center	Routine screening	Low-Risk	No	None	Live Birth	Normal	13090106
640	NIPT-PLUS	15	No	160	70.5	2	2	Prenatal diagnosis center	AMA	Low-Risk	No	None	Live Birth	Normal	13783179
641	NIPT-PLUS	16	Yes	162	56	3	1	Prenatal diagnosis center	AMSS	Low-Risk	No	None	Live Birth	Normal	13356432
642	NIPT-PLUS	23	No	160	47	4	2	Partner hospital-2	AMSS	Low-Risk	No	None	Live Birth	Normal	13640608
643	NIPT-PLUS	21	Yes	155	60	1	1	Partner hospital-1	UA	Low-Risk	No	None	Live Birth	Normal	12842846
644	NIPT-PLUS	29	Yes	168	62.5	1	1	Prenatal diagnosis center	Routine screening	Low-Risk	No	None	Live Birth	Normal	13191112
645	NIPT-PLUS	24	No	160	60.5	3	1	Prenatal diagnosis center	Routine screening	Low-Risk	No	None	Live Birth	Normal	13577096
646	NIPT-PLUS	15	Yes	158	44.9	3	2	Prenatal diagnosis center	AMA	Low-Risk	No	None	Live Birth	Normal	13795609
647	NIPT-PLUS	15	No	153	75	1	1	Prenatal diagnosis center	AMSS	Low-Risk	No	None	Live Birth	Normal	12723134
648	NIPT-PLUS	15	No	166	63	4	1	Prenatal diagnosis center	AMSS	Low-Risk	No	None	Live Birth	Normal	12672626
649	NIPT-PLUS	16	No	162	50	3	3	Prenatal diagnosis center	AMA	Low-Risk	No	None	Live Birth	Normal	13516041
650	NIPT-PLUS	25	Yes	155	50	3	1	Prenatal diagnosis center	AMA	Low-Risk	No	None	Live Birth	Normal	14696242
651	NIPT-PLUS	15	No	165	58	2	2	Prenatal diagnosis center	AMSS	Low-Risk	No	None	Live Birth	Normal	13810705
652	NIPT-PLUS	14	Yes	160	61	5	2	Prenatal diagnosis center	AMSS	Low-Risk	No	None	Live Birth	Normal	13839061
653	NIPT-PLUS	21	Yes	167	64.1	1	1	Partner hospital-3	AMA	Low-Risk	No	None	Live Birth	Normal	13335086
654	NIPT-PLUS	18	No	158	56	2	3	Prenatal diagnosis center	AMA	Low-Risk	No	None	Live Birth	Normal	13107518
655	NIPT-PLUS	29	No	162	67.5	1	1	Prenatal diagnosis center	UA	Low-Risk	No	None	Live Birth	Normal	12984077
656	NIPT-PLUS	29	No	165	56	3	2	Prenatal diagnosis center	AMA	Low-Risk	No	None	Live Birth	Normal	13901920
657	NIPT-PLUS	16	No	168	57.4	3	3	Prenatal diagnosis center	Twin pregnancy	Low-Risk	No	None	Live Birth	Normal	14204149
658	NIPT-PLUS	14	No	162	48.1	2	3	Partner hospital-2	Twin pregnancy	Low-Risk	No	None	Live Birth	Normal	12210378
659	NIPT-PLUS	16	No	160	54	3	1	Prenatal diagnosis center	AMA	Low-Risk	No	None	Live Birth	Normal	13527656
660	NIPT-PLUS	17	Yes	166	47	2	3	Prenatal diagnosis center	Routine screening	Low-Risk	No	None	Live Birth	Normal	13850103
661	NIPT-PLUS	15	No	170	71	4	1	Prenatal diagnosis center	AMSS	Low-Risk	No	None	Live Birth	Normal	13927750
662	NIPT-PLUS	24	Yes	160	55	1	2	Prenatal diagnosis center	AMA	Low-Risk	No	None	Live Birth	Normal	12751011
663	NIPT-PLUS	21	No	159	52	2	2	Prenatal diagnosis center	AMA	Low-Risk	No	None	Live Birth	Normal	13099027
664	NIPT-PLUS	16	No	162	48	1	2	Partner hospital-1	AMA	Low-Risk	No	None	Live Birth	Normal	13916089
665	NIPT-PLUS	17	Yes	165	51.5	1	2	Partner hospital-3	AMA	Low-Risk	No	None	Live Birth	Normal	11214255
666	NIPT-PLUS	17	Yes	160	50.9	2	1	Prenatal diagnosis center	IVF	Low-Risk	No	None	Live Birth	Normal	12808932
667	NIPT-PLUS	29	Yes	162	60	1	3	Prenatal diagnosis center	AMA	Low-Risk	No	None	Live Birth	Normal	11538179
668	NIPT-PLUS	25	No	157	57.5	2	3	Prenatal diagnosis center	AMSS	Low-Risk	No	None	Live Birth	Normal	13715143
669	NIPT-PLUS	14	No	168	64	3	5	Partner hospital-1	AMSS	Low-Risk	No	None	Live Birth	Normal	11890818
670	NIPT-PLUS	16	No	167	52	5	2	Prenatal diagnosis center	Twin pregnancy	Low-Risk	No	None	Live Birth	Normal	12968100
671	NIPT-PLUS	12	No	168	65.1	2	2	Prenatal diagnosis center	AMA	Low-Risk	No	None	Live Birth	Normal	14277541
672	NIPT-PLUS	15	Yes	150	49.5	2	1	Partner hospital-1	Routine screening	Low-Risk	No	None	Live Birth	Normal	11878326
673	NIPT-PLUS	24	No	155	45.5	1	2	Prenatal diagnosis center	Routine screening	Low-Risk	No	None	Live Birth	Normal	11707699
674	NIPT-PLUS	20	No	163	76	4	2	Prenatal diagnosis center	AMSS	Low-Risk	No	None	Live Birth	Normal	11427192
675	NIPT-PLUS	15	Yes	157	55	1	2	Prenatal diagnosis center	Routine screening	Low-Risk	No	None	Live Birth	Normal	13420274
676	NIPT-PLUS	17	No	168	56.5	3	7	Partner hospital-1	UA	Low-Risk	No	None	Live Birth	Normal	14403429
677	NIPT-PLUS	14	Yes	162	56	4	2	Prenatal diagnosis center	AMSS	Low-Risk	No	None	Live Birth	Normal	13607743
678	NIPT-PLUS	16	No	170	52	1	1	Partner hospital-1	AMSS	Low-Risk	No	None	Live Birth	Normal	14118559
679	NIPT-PLUS	16	Yes	171	52.5	1	1	Prenatal diagnosis center	AMA	Low-Risk	No	None	Live Birth	Normal	14376518
680	NIPT-PLUS	23	No	163	55	1	1	Prenatal diagnosis center	Routine screening	Low-Risk	No	None	Live Birth	Normal	13780941
681	NIPT-PLUS	23	No	163	59	2	2	Prenatal diagnosis center	AMA	Low-Risk	No	None	Live Birth	Normal	13622708
682	NIPT-PLUS	29	No	165	55	4	6	Prenatal diagnosis center	AMSS	Low-Risk	No	None	Live Birth	Normal	14446672
683	NIPT-PLUS	29	No	158	62.5	1	2	Prenatal diagnosis center	Routine screening	Low-Risk	No	None	Live Birth	Normal	11384876
684	NIPT-PLUS	27	Yes	165	47	2	1	Partner hospital-4	UA	Low-Risk	No	None	Live Birth	Normal	13391380
685	NIPT-PLUS	16	Yes	165	55	3	5	Prenatal diagnosis center	AMA	Low-Risk	No	None	Live Birth	Normal	14721228
686	NIPT-PLUS	19	No	158	42.5	1	1	Prenatal diagnosis center	AMA	Low-Risk	No	None	Live Birth	Normal	11548134
687	NIPT-PLUS	19	No	158	54.4	2	1	Prenatal diagnosis center	AMSS	Low-Risk	No	None	Live Birth	Normal	13629167
688	NIPT-PLUS	19	No	163	55	1	2	Prenatal diagnosis center	AMA	Low-Risk	No	None	Live Birth	Normal	14453376
689	NIPT-PLUS	16	No	168	60	2	1	Prenatal diagnosis center	Routine screening	Low-Risk	No	None	Live Birth	Normal	13615656
690	NIPT-PLUS	15	No	160	59	4	4	Prenatal diagnosis center	Routine screening	Low-Risk	No	None	Live Birth	Normal	12329799
691	NIPT-PLUS	16	No	164	73	1	5	Partner hospital-5	Routine screening	Low-Risk	No	None	Live Birth	Normal	13665614
692	NIPT-PLUS	14	Yes	167	49	1	3	Prenatal diagnosis center	AMA	Low-Risk	No	None	Live Birth	Normal	13799309
693	NIPT-PLUS	14	No	168	59.7	1	3	Prenatal diagnosis center	AMA	Low-Risk	No	None	Live Birth	Normal	12354853
694	NIPT-PLUS	16	Yes	155	76	3	1	Partner hospital-5	IVF	Low-Risk	No	None	Live Birth	Normal	14588046
695	NIPT-PLUS	17	No	156	73	3	3	Prenatal diagnosis center	AMA	Low-Risk	No	None	Live Birth	Normal	13615459
696	NIPT-PLUS	15	Yes	158	48	1	3	Prenatal diagnosis center	AMA	Low-Risk	No	None	Live Birth	Normal	11124874
697	NIPT-PLUS	17	Yes	162	59.2	3	5	Partner hospital-1	Routine screening	Low-Risk	No	None	Live Birth	Normal	13288634
698	NIPT-PLUS	15	No	150	67.8	6	1	Prenatal diagnosis center	UA	Low-Risk	No	None	Live Birth	Normal	14667745
699	NIPT-PLUS	20	No	165	56.1	4	3	Prenatal diagnosis center	Routine screening	Low-Risk	No	None	Live Birth	Normal	13243793
700	NIPT-PLUS	17	Yes	160	56	4	4	Prenatal diagnosis center	AMA	Low-Risk	No	None	Live Birth	Normal	13979453
701	NIPT-PLUS	17	No	158	57	3	2	Prenatal diagnosis center	Routine screening	Low-Risk	No	None	Live Birth	Normal	13172684
702	NIPT-PLUS	16	Yes	160	62.3	5	3	Partner hospital-1	AMA	Low-Risk	No	None	Live Birth	Normal	14360692
703	NIPT-PLUS	15	Yes	140	59.6	3	4	Partner hospital-1	AMA	Low-Risk	No	None	Live Birth	Normal	14560753
704	NIPT-PLUS	17	Yes	156	69	4	3	Prenatal diagnosis center	AMA	Low-Risk	No	None	Live Birth	Normal	14101682
705	NIPT-PLUS	30	Yes	165	56.5	1	2	Prenatal diagnosis center	Twin pregnancy	Low-Risk	No	None	Live Birth	Normal	12123397
706	NIPT-PLUS	16	No	158	60	2	2	Partner hospital-5	Routine screening	Low-Risk	No	None	Live Birth	Normal	13826427
707	NIPT-PLUS	16	No	167	67	5	4	Prenatal diagnosis center	AMA	Low-Risk	No	None	Live Birth	Normal	14544847
708	NIPT-PLUS	26	Yes	165	56	1	1	Prenatal diagnosis center	AMSS	Low-Risk	No	None	Live Birth	Normal	14493267
709	NIPT-PLUS	15	No	160	52	2	2	Prenatal diagnosis center	Routine screening	Low-Risk	No	None	Live Birth	Normal	13978035
710	NIPT-PLUS	16	Yes	152	53	1	4	Prenatal diagnosis center	AMSS	Low-Risk	No	None	Live Birth	Normal	13121181
711	NIPT-PLUS	16	No	167		1	2	Prenatal diagnosis center	AMSS	Low-Risk	No	None	Live Birth	Normal	13168958
712	NIPT-PLUS	28	Yes	155	61	6	2	Prenatal diagnosis center	UA	Low-Risk	No	None	Live Birth	Normal	13022889
713	NIPT-PLUS	16	Yes	160	60	3	5	Partner hospital-1	AMA	Low-Risk	No	None	Live Birth	Normal	14008191
714	NIPT-PLUS	16	Yes	163	55		3	Partner hospital-3	Twin pregnancy	Low-Risk	No	None	Live Birth	Normal	12270346
715	NIPT-PLUS	14	Yes	164	60.5	2	2	Prenatal diagnosis center	UA	Low-Risk	No	None	Live Birth	Normal	14071547
716	NIPT-PLUS	14	No	160	44	4	2	Partner hospital-1	Routine screening	Low-Risk	No	None	Live Birth	Normal	12927352
717	NIPT-PLUS	30	Yes	160	50	4	2	Prenatal diagnosis center	AMA	Low-Risk	No	None	Live Birth	Normal	10651192
718	NIPT-PLUS	27	No	163	59	2	1	Prenatal diagnosis center	AMA	Low-Risk	No	None	Live Birth	Normal	12233367
719	NIPT-PLUS	17	Yes	158	55.5	5	4	Prenatal diagnosis center	Twin pregnancy	Low-Risk	No	None	Live Birth	Normal	13148962
720	NIPT-PLUS	21	No	158	53	2	1	Prenatal diagnosis center	Routine screening	Low-Risk	No	None	Live Birth	Normal	12890131
721	NIPT-PLUS	30	No	160	60	3	1	Prenatal diagnosis center	AMSS	Low-Risk	No	None	Live Birth	Normal	13576837
722	NIPT-PLUS	30	Yes	168	45.5	2	1	Prenatal diagnosis center	AMA	Low-Risk	No	None	Live Birth	Normal	12678703
723	NIPT-PLUS	30	Yes	165	66	1	1	Prenatal diagnosis center	AMA	Low-Risk	No	None	Live Birth	Normal	12242955
724	NIPT-PLUS	25	Yes	158	75	3	1	Partner hospital-1	Routine screening	Low-Risk	No	None	Live Birth	Normal	14255234
725	NIPT-PLUS	17	Yes	162	63	2		Prenatal diagnosis center	AMA	Low-Risk	No	None	Live Birth	Normal	12606661
726	NIPT-PLUS	29	No	167	50	5	5	Prenatal diagnosis center	Routine screening	Low-Risk	No	None	Live Birth	Normal	14439981
727	NIPT-PLUS	29	No	162	57	1	2	Partner hospital-3	AMA	Low-Risk	No	None	Live Birth	Normal	14034660
728	NIPT-PLUS	15	No	158	49	1	3	Partner hospital-1	AMA	Low-Risk	No	None	Live Birth	Normal	13219280
729	NIPT-PLUS	15	Yes	158	48.3	4	2	Partner hospital-5	Routine screening	Low-Risk	No	None	Live Birth	Normal	11118974
730	NIPT-PLUS	15	Yes	162	56.4	7	2	Prenatal diagnosis center	AMA	Low-Risk	No	None	Live Birth	Normal	11260345
731	NIPT-PLUS	15	No	157	59	1	2	Prenatal diagnosis center	AMSS	Low-Risk	No	None	Live Birth	Normal	13468463
732	NIPT-PLUS	20	Yes	161	61	2	3	Prenatal diagnosis center	Routine screening	Low-Risk	No	None	Live Birth	Normal	12507564
733	NIPT-PLUS	20	Yes	158	56	1	2	Prenatal diagnosis center	Routine screening	Low-Risk	No	None	Live Birth	Normal	13444157
734	NIPT-PLUS	15	No	160	56	4	2	Partner hospital-1	Routine screening	Low-Risk	No	None	Live Birth	Normal	14493630
735	NIPT-PLUS	14	No	162	55.7	2	2	Prenatal diagnosis center	AMSS	Low-Risk	No	None	Live Birth	Normal	14598871
736	NIPT-PLUS	14	No	159	63	4	1	Prenatal diagnosis center	IVF	Low-Risk	No	None	Live Birth	Normal	14180620
737	NIPT-PLUS	12	Yes	162	49		3	Partner hospital-1	Routine screening	Low-Risk	No	None	Live Birth	Normal	13224446
738	NIPT-PLUS	21	No	160	53.8	1	1	Partner hospital-2	AMA	Low-Risk	No	None	Live Birth	Normal	12079598
739	NIPT-PLUS	12	No	160	70	3	2	Partner hospital-1	AMA	Low-Risk	No	None	Live Birth	Normal	14493743
740	NIPT-PLUS	14	No	157	52.5	2	3	Prenatal diagnosis center	Routine screening	Low-Risk	No	None	Live Birth	Normal	14310428
741	NIPT-PLUS	17	Yes	166	78.5	2	1	Partner hospital-1	Routine screening	Low-Risk	No	None	Live Birth	Normal	13840965
742	NIPT-PLUS	15	No	160	70.5	4	3	Prenatal diagnosis center	Routine screening	Low-Risk	No	None	Live Birth	Normal	14266530
743	NIPT-PLUS	27	Yes	168	65	3	2	Prenatal diagnosis center	Routine screening	Low-Risk	No	None	Live Birth	Normal	13615489
744	NIPT-PLUS	17	Yes	160	50	2	2	Prenatal diagnosis center	Routine screening	Low-Risk	No	None	Live Birth	Normal	13221084
745	NIPT-PLUS	18	No	152	61	1	3	Prenatal diagnosis center	IVF	Low-Risk	No	None	Live Birth	Normal	14106171
746	NIPT-PLUS	12	Yes	157	47.5	3	4	Prenatal diagnosis center	Routine screening	Low-Risk	No	None	Live Birth	Normal	13127257
747	NIPT-PLUS	26	No	160	60		1	Prenatal diagnosis center	Routine screening	Low-Risk	No	None	Live Birth	Normal	12819634
748	NIPT-PLUS	15	No	158	70	5	2	Partner hospital-1	Routine screening	Low-Risk	No	None	Live Birth	Normal	12791003
749	NIPT-PLUS	15	No	160	56	2	3	Partner hospital-1	Routine screening	Low-Risk	No	None	Live Birth	Normal	11806192
750	NIPT-PLUS	12	Yes	164	72	2	4	Prenatal diagnosis center	AMSS	Low-Risk	No	None	Live Birth	Normal	13954399
751	NIPT-PLUS	16	No	161	80	2	1	Prenatal diagnosis center	Routine screening	Low-Risk	No	None	Live Birth	Normal	14698501
752	NIPT-PLUS	16	Yes	170	56	1	2	Prenatal diagnosis center	AMSS	Low-Risk	No	None	Live Birth	Normal	13277663
753	NIPT-PLUS	23	Yes	170	42	2	1	Partner hospital-1	Routine screening	Low-Risk	No	None	Live Birth	Normal	12090243
754	NIPT-PLUS	30	Yes	162	68	3	3	Partner hospital-2	Routine screening	Low-Risk	No	None	Live Birth	Normal	12960360
755	NIPT-PLUS	16	No	163	47	4	1	Prenatal diagnosis center	AMSS	Low-Risk	No	None	Live Birth	Normal	13403597
756	NIPT-PLUS	17	No	160	45	2	1	Prenatal diagnosis center	Twin pregnancy	Low-Risk	No	None	Live Birth	Normal	11812065
757	NIPT-PLUS	27	Yes	162	65.1	2	3	Prenatal diagnosis center	Routine screening	Low-Risk	No	None	Live Birth	Normal	12748077
758	NIPT-PLUS	28	Yes	155	68.8	5	1	Partner hospital-1	AMSS	Low-Risk	No	None	Live Birth	Normal	12590025
759	NIPT-PLUS	28	No	160	64.6	1	2	Prenatal diagnosis center	AMA	Low-Risk	No	None	Live Birth	Normal	13056775
760	NIPT-PLUS	15	Yes	159	50	2	2	Prenatal diagnosis center	Routine screening	Low-Risk	No	None	Live Birth	Normal	14097859
761	NIPT-PLUS	15	Yes	160	66.5	2	1	Prenatal diagnosis center	AMSS	Low-Risk	No	None	Live Birth	Normal	13954242
762	NIPT-PLUS	14	No	167	46.5	3	3	Prenatal diagnosis center	AMSS	Low-Risk	No	None	Live Birth	Normal	13738362
763	NIPT-PLUS	15	Yes	162	65	1	3	Prenatal diagnosis center	Routine screening	Low-Risk	No	None	Live Birth	Normal	13303837
764	NIPT-PLUS	14	Yes	163	54	2	2	Prenatal diagnosis center	Routine screening	Low-Risk	No	None	Live Birth	Normal	14007775
765	NIPT-PLUS	15	No	160	56	1	2	Prenatal diagnosis center	AMSS	Low-Risk	No	None	Live Birth	Normal	14007775
766	NIPT-PLUS	14	Yes	158	72.9	3	5	Prenatal diagnosis center	Routine screening	Low-Risk	No	None	Live Birth	Normal	14007775
767	NIPT-PLUS	14	No	158	62.6	1	4	Prenatal diagnosis center	Routine screening	Low-Risk	No	None	Live Birth	Normal	14016133
768	NIPT-PLUS	21	Yes	160	62	1	0	Prenatal diagnosis center	AMA	Low-Risk	No	None	Live Birth	Normal	11862759
769	NIPT-PLUS	17	No	163	47	2	2	Prenatal diagnosis center	AMA	Low-Risk	No	None	Live Birth	Normal	14399703
770	NIPT-PLUS	17	Yes	162	48.4	3	3	Prenatal diagnosis center	AMA	Low-Risk	No	None	Live Birth	Normal	13188770
771	NIPT-PLUS	21	Yes	156	65	4	3	Prenatal diagnosis center	Routine screening	Low-Risk	No	None	Live Birth	Normal	12640307
772	NIPT-PLUS	16	No	164	63	2	4	Partner hospital-1	Twin pregnancy	Low-Risk	No	None	Live Birth	Normal	12880770
773	NIPT-PLUS	16	No	150	62	3	4	Partner hospital-1	IVF	Low-Risk	No	None	Live Birth	Normal	12867530
774	NIPT-PLUS	15	Yes	164	56.8	2	1	Partner hospital-1	Twin pregnancy	Low-Risk	No	None	Live Birth	Normal	12347179
775	NIPT-PLUS	17	No	140	66	3	1	Partner hospital-1	AMA	Low-Risk	No	None	Live Birth	Normal	13418317
776	NIPT-PLUS	17	Yes	165	76	2	1	Partner hospital-3	Routine screening	Low-Risk	No	None	Live Birth	Normal	14660269
777	NIPT-PLUS	28	Yes	160	41	1	2	Prenatal diagnosis center	AMA	Low-Risk	No	None	Live Birth	Normal	13494281
778	NIPT-PLUS	21	No	160	51.5	2	1	Partner hospital-2	AMA	Low-Risk	No	None	Live Birth	Normal	14646346
779	NIPT-PLUS	14	Yes	165	55	3	3	Prenatal diagnosis center	IVF	Low-Risk	No	None	Live Birth	Normal	13106579
780	NIPT-PLUS	30	No	165	51.9	1	1	Prenatal diagnosis center	AMSS	Low-Risk	No	None	Live Birth	Normal	13005449
781	NIPT-PLUS	15	Yes	166	45	1	1	Prenatal diagnosis center	Routine screening	Low-Risk	No	None	Live Birth	Normal	14610151
782	NIPT-PLUS	15	No	150	60	4	3	Prenatal diagnosis center	IVF	Low-Risk	No	None	Live Birth	Normal	14722980
783	NIPT-PLUS	12	No	163	62.6	2	1	Partner hospital-1	Routine screening	Low-Risk	No	None	Live Birth	Normal	13847915
784	NIPT-PLUS	27	No	155	62	3	1	Partner hospital-3	AMA	Low-Risk	No	None	Live Birth	Normal	13824087
785	NIPT-PLUS	17	No	160	55	2	2	Partner hospital-6	AMA	Low-Risk	No	None	Live Birth	Normal	12709345
786	NIPT-PLUS	29	Yes	168	60	2	2	Prenatal diagnosis center	AMSS	Low-Risk	No	None	Live Birth	Normal	12155121
787	NIPT-PLUS	29	No	153	53	1	2	Prenatal diagnosis center	AMA	Low-Risk	No	None	Live Birth	Normal	12769549
788	NIPT-PLUS	31	Yes	160	70	1	4	Prenatal diagnosis center	AMA	Low-Risk	No	None	Live Birth	Normal	13287272
789	NIPT-PLUS	16	No	155	46	1	3	Partner hospital-2	AMA	Low-Risk	No	None	Live Birth	Normal	11738996
790	NIPT-PLUS	16	Yes	163	61	4	3	Prenatal diagnosis center	AMA	Low-Risk	No	None	Live Birth	Normal	13841734
791	NIPT-PLUS	13	No	165	50	2	1	Partner hospital-2	AMSS	Low-Risk	No	None	Live Birth	Normal	14522408
792	NIPT-PLUS	13	Yes	167	48	3	1	Prenatal diagnosis center	AMSS	Low-Risk	No	None	Live Birth	Normal	12749110
793	NIPT-PLUS	15	No	158	60	1	3	Prenatal diagnosis center	Routine screening	Low-Risk	No	None	Live Birth	Normal	12462161
794	NIPT-PLUS	14	No	164	66	3	4	Partner hospital-1	AMSS	Low-Risk	No	None	Live Birth	Normal	13155814
795	NIPT-PLUS	17	Yes	163	50	1	2	Prenatal diagnosis center	AMSS	Low-Risk	No	None	Live Birth	Normal	11579843
796	NIPT-PLUS	20	No	165	85.3	4	1	Prenatal diagnosis center	UA	Low-Risk	No	None	Live Birth	Normal	12514094
797	NIPT-PLUS	13	Yes	165	52	3	3	Prenatal diagnosis center	Routine screening	Low-Risk	No	None	Live Birth	Normal	14579833
798	NIPT-PLUS	14	Yes	161	71	2	2	Prenatal diagnosis center	AMA	Low-Risk	No	None	Live Birth	Normal	11502029
799	NIPT-PLUS	15	No	162	67	2	1	Prenatal diagnosis center	AMSS	Low-Risk	No	None	Live Birth	Normal	14653641
800	NIPT-PLUS	16	Yes	169	65.9	4	3	Prenatal diagnosis center	Routine screening	Low-Risk	No	None	Live Birth	Normal	13013836
801	NIPT-PLUS	16	No	160	60	3	1	Prenatal diagnosis center	AMA	Low-Risk	No	None	Live Birth	Normal	13455270
802	NIPT-PLUS	23	No	165	58	3	2	Prenatal diagnosis center	AMSS	Low-Risk	No	None	Live Birth	Normal	13325553
803	NIPT-PLUS	17	Yes	160	69	1	1	Partner hospital-1	Routine screening	Low-Risk	No	None	Live Birth	Normal	14685295
804	NIPT-PLUS	15	No	170	63.3	1	3	Prenatal diagnosis center	Routine screening	Low-Risk	No	None	Live Birth	Normal	14205448
805	NIPT-PLUS	16	No	162	84	2	1	Partner hospital-3	AMA	Low-Risk	No	None	Live Birth	Normal	12861087
806	NIPT-PLUS	16	Yes	160	67.5	5	1	Partner hospital-5	Routine screening	Low-Risk	No	None	Live Birth	Normal	13558633
807	NIPT-PLUS	30	No	152	74.5	1	2	Partner hospital-1	AMA	Low-Risk	No	None	Live Birth	Normal	13563246
808	NIPT-PLUS	14	No	162	57	1	2	Partner hospital-1	AMSS	Low-Risk	No	None	Live Birth	Normal	10541651
809	NIPT-PLUS	14	Yes	165	53.5	2	1	Partner hospital-1	AMSS	Low-Risk	No	None	Live Birth	Normal	13607023
810	NIPT-PLUS	14	Yes	163	56	5	4	Partner hospital-1	Routine screening	Low-Risk	No	None	Live Birth	Normal	13501815
811	NIPT-PLUS	16	No	160	50	2	2	Prenatal diagnosis center	AMSS	Low-Risk	No	None	Live Birth	Normal	14085987
812	NIPT-PLUS	15	Yes	156	81	3	3	Prenatal diagnosis center	Routine screening	Low-Risk	No	None	Live Birth	Normal	10876639
813	NIPT-PLUS	18	Yes	168	60	3	1	Prenatal diagnosis center	AMA	Low-Risk	No	None	Live Birth	Normal	13207568
814	NIPT-PLUS	16	Yes	165	50	2	5	Prenatal diagnosis center	AMSS	Low-Risk	No	None	Live Birth	Normal	12849321
815	NIPT-PLUS	14	Yes	168	73	2	3	Partner hospital-5	Routine screening	Low-Risk	No	None	Live Birth	Normal	12608283
816	NIPT-PLUS	14	Yes	164	69.5	2	2	Partner hospital-2	Twin pregnancy	Low-Risk	No	None	Live Birth	Normal	14119257
817	NIPT-PLUS	15	No	163	61	3	1	Partner hospital-1	Twin pregnancy	Low-Risk	No	None	Live Birth	Normal	10390162
818	NIPT-PLUS	29	No	163	57.5	1	2	Prenatal diagnosis center	AMA	Low-Risk	No	None	Live Birth	Normal	12762565
819	NIPT-PLUS	15	Yes	160	52	1	2	Partner hospital-1	AMSS	Low-Risk	No	None	Live Birth	Normal	13520790
820	NIPT-PLUS	15	Yes	168	42	4	1	Partner hospital-2	AMSS	Low-Risk	No	None	Live Birth	Normal	13282601
821	NIPT-PLUS	15	No	162	72.3	2	1	Prenatal diagnosis center	AMSS	Low-Risk	No	None	Live Birth	Normal	13841591
822	NIPT-PLUS	16	No	167	66	3	5	Prenatal diagnosis center	AMA	Low-Risk	No	None	Live Birth	Normal	13582149
823	NIPT-PLUS	16	No	150	63	3	1	Prenatal diagnosis center	IVF	Low-Risk	No	None	Live Birth	Normal	10704180
824	NIPT-PLUS	16	No	155	68		3	Partner hospital-1	AMSS	Low-Risk	No	None	Live Birth	Normal	12282978
825	NIPT-PLUS	29	No	161	57.7	1	1	Prenatal diagnosis center	Routine screening	Low-Risk	No	None	Live Birth	Normal	10165430
826	NIPT-PLUS	16	No	165	48.6	2	1	Prenatal diagnosis center	AMSS	Low-Risk	No	None	Live Birth	Normal	12544670
827	NIPT-PLUS	13	Yes	164		3	3	Prenatal diagnosis center	AMA	Low-Risk	No	None	Live Birth	Normal	13258034
828	NIPT-PLUS	24	Yes	157	58	1	3	Prenatal diagnosis center	AMA	Low-Risk	No	None	Live Birth	Normal	12075906
829	NIPT-PLUS	21	Yes	158	47	1	4	Prenatal diagnosis center	AMSS	Low-Risk	No	None	Live Birth	Normal	11569897
830	NIPT-PLUS	15	No	160	62	1	1	Partner hospital-2	AMA	Low-Risk	No	None	Live Birth	Normal	13955734
831	NIPT-PLUS	14	No	162		1	4	Partner hospital-2	AMA	Low-Risk	No	None	Live Birth	Normal	11853937
832	NIPT-PLUS	14	No	162	55	1	1	Prenatal diagnosis center	AMSS	Low-Risk	No	None	Live Birth	Normal	13790100
833	NIPT-PLUS	16	Yes	155	81	1	3	Partner hospital-1	Routine screening	Low-Risk	No	None	Live Birth	Normal	14558017
834	NIPT-PLUS	14	Yes	167	54	2	1	Prenatal diagnosis center	Routine screening	Low-Risk	No	None	Live Birth	Normal	14514723
835	NIPT-PLUS	16	Yes	160	55	5	3	Prenatal diagnosis center	AMA	Low-Risk	No	None	Live Birth	Normal	11650822
836	NIPT-PLUS	17	No	166	50	5	2	Prenatal diagnosis center	AMSS	Low-Risk	No	None	Live Birth	Normal	14331187
837	NIPT-PLUS	17	No	164	67	4	1	Prenatal diagnosis center	AMSS	Low-Risk	No	None	Live Birth	Normal	11923343
838	NIPT-PLUS	21	No	152	61	3	3	Prenatal diagnosis center	AMA	Low-Risk	No	None	Live Birth	Normal	13997992
839	NIPT-PLUS	21	Yes	163	59	2	3	Prenatal diagnosis center	AMA	Low-Risk	No	None	Live Birth	Normal	14636080
840	NIPT-PLUS	28	Yes	156	60.5	2	1	Prenatal diagnosis center	AMSS	Low-Risk	No	None	Live Birth	Normal	13237293
841	NIPT-PLUS	15	Yes	168	70	3	2	Prenatal diagnosis center	AMA	Low-Risk	No	None	Live Birth	Normal	14121945
842	NIPT-PLUS	15	No	165	70	3	1	Partner hospital-6	AMSS	Low-Risk	No	None	Live Birth	Normal	13292005
843	NIPT-PLUS	31	No	158	61	5	1	Partner hospital-1	AMA	Low-Risk	No	None	Live Birth	Normal	13245215
844	NIPT-PLUS	16	Yes	156	65	3	1	Partner hospital-1	AMSS	Low-Risk	No	None	Live Birth	Normal	14529106
845	NIPT-PLUS	16	Yes	160	67	1	4	Prenatal diagnosis center	Routine screening	Low-Risk	No	None	Live Birth	Normal	14734871
846	NIPT-PLUS	16	No	164	55	4	4	Partner hospital-1	UA	Low-Risk	No	None	Live Birth	Normal	14433423
847	NIPT-PLUS	16	No	160	58	2	5	Prenatal diagnosis center	AMSS	Low-Risk	No	None	Live Birth	Normal	11937503
848	NIPT-PLUS	17	Yes	160	52.2	2	2	Prenatal diagnosis center	Routine screening	Low-Risk	No	None	Live Birth	Normal	13435486
849	NIPT-PLUS	20	Yes	153	45	1	2	Partner hospital-1	AMSS	Low-Risk	No	None	Live Birth	Normal	12714924
850	NIPT-PLUS	16	Yes	163	60	1	3	Partner hospital-1	AMSS	Low-Risk	No	None	Live Birth	Normal	12678552
851	NIPT-PLUS	16	Yes	163	47	2	1	Partner hospital-1	AMSS	Low-Risk	No	None	Live Birth	Normal	14737386
852	NIPT-PLUS	20	Yes	158	65.5	1	5	Prenatal diagnosis center	Routine screening	Low-Risk	No	None	Live Birth	Normal	14533324
853	NIPT-PLUS	16	Yes	158	45	6	2	Prenatal diagnosis center	AMA	Low-Risk	No	None	Live Birth	Normal	14395834
854	NIPT-PLUS	17	Yes	165		2	2	Prenatal diagnosis center	AMSS	Low-Risk	No	None	Live Birth	Normal	12792399
855	NIPT-PLUS	15	Yes	164	50.5	4	1	Partner hospital-5	Routine screening	Low-Risk	No	None	Live Birth	Normal	14211977
856	NIPT-PLUS	15	No	160	65	3	2	Partner hospital-1	AMSS	Low-Risk	No	None	Live Birth	Normal	13103412
857	NIPT-PLUS	24	No	160	50	3	1	Prenatal diagnosis center	AMSS	Low-Risk	No	None	Live Birth	Normal	12830385
858	NIPT-PLUS	17	No	158	62	2	1	Partner hospital-1	AMSS	Low-Risk	No	None	Live Birth	Normal	12577187
859	NIPT-PLUS	15	No	175	56	2	4	Partner hospital-1	Twin pregnancy	Low-Risk	No	None	Live Birth	Normal	14316165
860	NIPT-PLUS	15	No	162	49	1	2	Prenatal diagnosis center	AMA	Low-Risk	No	None	Live Birth	Normal	14165928
861	NIPT-PLUS	16	No	165	55	5	1	Partner hospital-1	Routine screening	Low-Risk	No	None	Live Birth	Normal	13102173
862	NIPT-PLUS	16	Yes	164	57	4	1	Prenatal diagnosis center	Routine screening	Low-Risk	No	None	Live Birth	Normal	13599342
863	NIPT-PLUS	16	Yes	166	50	1	1	Partner hospital-1	AMA	Low-Risk	No	None	Live Birth	Normal	10214586
864	NIPT-PLUS	16	No	160	54	2	2	Partner hospital-1	AMSS	Low-Risk	No	None	Live Birth	Normal	10339923
865	NIPT-PLUS	17	Yes	166	54	3	1	Prenatal diagnosis center	Routine screening	Low-Risk	No	None	Live Birth	Normal	14102673
866	NIPT-PLUS	16	No	160	81	1	5	Partner hospital-1	AMSS	Low-Risk	No	None	Live Birth	Normal	12867071
867	NIPT-PLUS	15	No	167	49	1	1	Partner hospital-2	AMSS	Low-Risk	No	None	Live Birth	Normal	14424038
868	NIPT-PLUS	15	Yes	156	55	1	1	Prenatal diagnosis center	Routine screening	Low-Risk	No	None	Live Birth	Normal	13039824
869	NIPT-PLUS	16	No	155	55.7	3	2	Partner hospital-2	AMSS	Low-Risk	No	None	Live Birth	Normal	12654625
870	NIPT-PLUS	22	No	164	90	1	3	Partner hospital-1	IVF	Low-Risk	No	None	Live Birth	Normal	12974148
871	NIPT-PLUS	15	No	160	52	1	3	Partner hospital-1	AMA	Low-Risk	No	None	Live Birth	Normal	12890968
872	NIPT-PLUS	15	No	160	58	1	1	Partner hospital-1	Routine screening	Low-Risk	No	None	Live Birth	Normal	11030560
873	NIPT-PLUS	15	No	168	57	1	3	Partner hospital-1	AMA	Low-Risk	No	None	Live Birth	Normal	10879805
874	NIPT-PLUS	20	Yes	155	64	1	3	Partner hospital-2	Twin pregnancy	Low-Risk	No	None	Live Birth	Normal	12929897
875	NIPT-PLUS	20	No	153	40.5	3	4	Partner hospital-1	Routine screening	Low-Risk	No	None	Live Birth	Normal	13858474
876	NIPT-PLUS	27	No	150	63	3	1	Prenatal diagnosis center	Routine screening	Low-Risk	No	None	Live Birth	Normal	13467770
877	NIPT-PLUS	13	Yes	162	68	1	3	Prenatal diagnosis center	AMA	Low-Risk	No	None	Live Birth	Normal	12981853
878	NIPT-PLUS	17	No	165	55	1	2	Prenatal diagnosis center	AMSS	Low-Risk	No	None	Live Birth	Normal	10892875
879	NIPT-PLUS	24	No	160	54	2	3	Partner hospital-4	AMSS	Low-Risk	No	None	Live Birth	Normal	11661648
880	NIPT-PLUS	16	No	153	74	3	1	Prenatal diagnosis center	AMA	Low-Risk	No	None	Live Birth	Normal	11624533
881	NIPT-PLUS	17	Yes	160	60	4	1	Prenatal diagnosis center	AMA	Low-Risk	No	None	Live Birth	Normal	10245726
882	NIPT-PLUS	14	Yes	160	59	4	2	Partner hospital-1	AMA	Low-Risk	No	None	Live Birth	Normal	14022696
883	NIPT-PLUS	14	Yes	157	61	2	3	Prenatal diagnosis center	AMSS	Low-Risk	No	None	Live Birth	Normal	11619346
884	NIPT-PLUS	17	No	157	60.8	2	2	Prenatal diagnosis center	Routine screening	Low-Risk	No	None	Live Birth	Normal	13929567
885	NIPT-PLUS	16	No	158	71	2	3	Partner hospital-1	Twin pregnancy	Low-Risk	No	None	Live Birth	Normal	13937420
886	NIPT-PLUS	15	No	164	136	2	3	Prenatal diagnosis center	UA	Low-Risk	No	None	Live Birth	Normal	14049221
887	NIPT-PLUS	17	Yes	170	60	2	1	Prenatal diagnosis center	Routine screening	Chr13high-risk	Yes	46,XN	Live Birth	Normal	12963920
888	NIPT-PLUS	14	No	160	47.7	2	1	Prenatal diagnosis center	UA	Low-Risk	No	None	Live Birth	Normal	14474355
889	NIPT-PLUS	25	Yes	164	58	3	3	Prenatal diagnosis center	Routine screening	Low-Risk	No	None	Live Birth	Normal	12820332
890	NIPT-PLUS	25	No	162	60	1	5	Partner hospital-1	Routine screening	Low-Risk	No	None	Live Birth	Normal	14534321
891	NIPT-PLUS	20	Yes	170	53	1	1	Prenatal diagnosis center	Routine screening	Low-Risk	No	None	Live Birth	Normal	12121543
892	NIPT-PLUS	20	No	160	62	3	4	Prenatal diagnosis center	AMSS	Low-Risk	No	None	Live Birth	Normal	11583027
893	NIPT-PLUS	17	Yes	155	62	4	2	Prenatal diagnosis center	AMA	Low-Risk	No	None	Live Birth	Normal	13696997
894	NIPT-PLUS	17	Yes	163	48.3	3	4	Prenatal diagnosis center	AMA	Low-Risk	No	None	Live Birth	Normal	11718585
895	NIPT-PLUS	16	Yes	165	53	1	1	Prenatal diagnosis center	AMSS	Low-Risk	No	None	Live Birth	Normal	12966726
896	NIPT-PLUS	30	No	168	53	1	4	Partner hospital-1	AMSS	Low-Risk	No	None	Live Birth	Normal	13117157
897	NIPT-PLUS	16	Yes	163	71	3	1	Prenatal diagnosis center	Routine screening	Low-Risk	No	None	Live Birth	Normal	12997090
898	NIPT-PLUS	16	No	159	54	1	1	Prenatal diagnosis center	Routine screening	Low-Risk	No	None	Live Birth	Normal	12119989
899	NIPT-PLUS	30	Yes	163	78	3	1	Partner hospital-1	Routine screening	Low-Risk	No	None	Live Birth	Normal	13997843
900	NIPT-PLUS	15	Yes	160	57.5	1	1	Partner hospital-6	AMSS	Low-Risk	No	None	Live Birth	Normal	13209190
901	NIPT-PLUS	15	Yes	155	58	2	3	Prenatal diagnosis center	Routine screening	Chr18high-risk	Yes	47,XN,+18	TOP	NA	12779547
902	NIPT-PLUS	15	Yes	156	40.5	1	1	Partner hospital-1	Routine screening	Low-Risk	No	None	Live Birth	Normal	13722990
903	NIPT-PLUS	15	Yes	160	52	3	5	Prenatal diagnosis center	AMA	Low-Risk	No	None	Live Birth	Normal	13293724
904	NIPT-PLUS	16	No	156	55	3	3	Prenatal diagnosis center	AMA	Low-Risk	No	None	Live Birth	Normal	11834176
905	NIPT-PLUS	16	Yes	163	51	2	4	Prenatal diagnosis center	Routine screening	Low-Risk	No	None	Live Birth	Normal	12128966
906	NIPT-PLUS	16	No	164	71	3	3	Prenatal diagnosis center	AMA	Low-Risk	No	None	Live Birth	Normal	11072938
907	NIPT-PLUS	21	No	170	56.5	1	3	Prenatal diagnosis center	AMA	Low-Risk	No	None	Live Birth	Normal	13460497
908	NIPT-PLUS	31	Yes	160	51	4	6	Prenatal diagnosis center	AMSS	Low-Risk	No	None	Live Birth	Normal	12744505
909	NIPT-PLUS	31	No	160	68.5	2	2	Prenatal diagnosis center	IVF	Low-Risk	No	None	Live Birth	Normal	13011245
910	NIPT-PLUS	15	Yes	160	64	2	1	Prenatal diagnosis center	IVF	Low-Risk	No	None	Live Birth	Normal	13740492
911	NIPT-PLUS	30	Yes	163	57	3	2	Prenatal diagnosis center	AMSS	Low-Risk	No	None	Live Birth	Normal	11797496
912	NIPT-PLUS	30	No	160	53	3	3	Prenatal diagnosis center	Routine screening	Low-Risk	No	None	Live Birth	Normal	13389829
913	NIPT-PLUS	30	Yes	155	67	1	1	Prenatal diagnosis center	AMA	Low-Risk	No	None	Live Birth	Normal	11083205
914	NIPT-PLUS	16	Yes	162	55	2	4	Prenatal diagnosis center	Routine screening	Low-Risk	No	None	Live Birth	Normal	13489443
915	NIPT-PLUS	30	Yes	170	48	3	2	Prenatal diagnosis center	AMSS	Low-Risk	No	None	Live Birth	Normal	13198510
916	NIPT-PLUS	15	Yes	159	55	3	6	Partner hospital-1	Twin pregnancy	Low-Risk	No	None	Live Birth	Normal	14118810
917	NIPT-PLUS	15	Yes	153	53	1	1	Partner hospital-6	AMA	Low-Risk	No	None	Live Birth	Normal	14334568
918	NIPT-PLUS	20	Yes	158	46.5	3	2	Prenatal diagnosis center	AMA	Low-Risk	No	None	Live Birth	Normal	12647304
919	NIPT-PLUS	20	No	158	59	1	2	Prenatal diagnosis center	AMSS	Low-Risk	No	None	Live Birth	Normal	11488431
920	NIPT-PLUS	15	Yes	170	59	3	2	Prenatal diagnosis center	AMA	Low-Risk	No	None	Live Birth	Normal	12817232
921	NIPT-PLUS	16	No	158	52	5	2	Partner hospital-1	Routine screening	Low-Risk	No	None	Live Birth	Normal	12454828
922	NIPT-PLUS	17	No	156	45	2	1	Partner hospital-1	AMA	Low-Risk	No	None	Live Birth	Normal	10894328
923	NIPT-PLUS	20	Yes	163		2	2	Prenatal diagnosis center	Routine screening	Low-Risk	No	None	Live Birth	Normal	14398441
924	NIPT-PLUS	17	Yes	164	60	1	1	Prenatal diagnosis center	AMA	Low-Risk	No	None	Live Birth	Normal	12935842
925	NIPT-PLUS	18	Yes	158	56	2	3	Prenatal diagnosis center	Routine screening	Low-Risk	No	None	Live Birth	Normal	13558493
926	NIPT-PLUS	15	Yes	158	55.7	2	2	Prenatal diagnosis center	AMA	Low-Risk	No	None	Live Birth	Normal	12143294
927	NIPT-PLUS	16	Yes	164	108	1	2	Prenatal diagnosis center	AMA	Low-Risk	No	None	Live Birth	Normal	13491188
928	NIPT-PLUS	12	No	165	50	3	3	Partner hospital-4	AMSS	Low-Risk	No	None	Live Birth	Normal	11952139
929	NIPT-PLUS	16	Yes	150	69	2	1	Partner hospital-1	Routine screening	Low-Risk	No	None	Live Birth	Normal	12219169
930	NIPT-PLUS	19	No	165	69	4	2	Partner hospital-1	AMA	Low-Risk	No	None	Live Birth	Normal	13911538
931	NIPT-PLUS	16	No	160	48	1	1	Prenatal diagnosis center	Twin pregnancy	Low-Risk	No	None	Live Birth	Normal	13439332
932	NIPT-PLUS	15	No	169	48	3	1	Prenatal diagnosis center	AMA	Low-Risk	No	None	Live Birth	Normal	14005744
933	NIPT-PLUS	24	No	168	58	5	3	Partner hospital-1	Routine screening	Low-Risk	No	None	Live Birth	Normal	10614136
934	NIPT-PLUS	17	No	168	52	4	2	Partner hospital-1	AMA	Low-Risk	No	None	Live Birth	Normal	14374427
935	NIPT-PLUS	15	Yes	160	71	1	2	Prenatal diagnosis center	IVF	Low-Risk	No	None	Live Birth	Normal	13547627
936	NIPT-PLUS	16	Yes	156	66	1	3	Partner hospital-1	AMSS	Low-Risk	No	None	Live Birth	Normal	14603208
937	NIPT-PLUS	15	Yes	167	50	3	2	Prenatal diagnosis center	AMA	Low-Risk	No	None	Live Birth	Normal	12407683
938	NIPT-PLUS	14	No	168	48	3	1	Prenatal diagnosis center	Routine screening	Low-Risk	No	None	Live Birth	Normal	11764466
939	NIPT-PLUS	16	No	165	58.1	1	3	Partner hospital-3	AMA	Low-Risk	No	None	Live Birth	Normal	12900328
940	NIPT-PLUS	14	No	167	52	3	2	Prenatal diagnosis center	AMSS	Low-Risk	No	None	Live Birth	Normal	12118881
941	NIPT-PLUS	17	No	168	48.5	1	3	Partner hospital-3	AMA	Low-Risk	No	None	Live Birth	Normal	12648218
942	NIPT-PLUS	20	Yes	156	53	5	2	Prenatal diagnosis center	Routine screening	Low-Risk	No	None	Live Birth	Normal	14010561
943	NIPT-PLUS	16	Yes	160	64.4	5	4	Partner hospital-1	Routine screening	Low-Risk	No	None	Live Birth	Normal	12981279
944	NIPT-PLUS	12	No	158	70	1	3	Partner hospital-1	AMA	Low-Risk	No	None	Live Birth	Normal	12875381
945	NIPT-PLUS	15	No	172	62	2	1	Prenatal diagnosis center	AMA	Low-Risk	No	None	Live Birth	Normal	13254909
946	NIPT-PLUS	20	Yes	158	50	2	4	Prenatal diagnosis center	Routine screening	Chr21high-risk	Yes	47,XN,+21	TOP	NA	12872743
947	NIPT-PLUS	16	No	150	54.5	1	1	Prenatal diagnosis center	Routine screening	Low-Risk	No	None	Live Birth	Normal	13333101
948	NIPT-PLUS	16	No	160	43	3	2	Prenatal diagnosis center	AMSS	Low-Risk	No	None	Live Birth	Normal	13864167
949	NIPT-PLUS	15	No	150	75	1	4	Partner hospital-1	AMA	Low-Risk	No	None	Live Birth	Normal	14048023
950	NIPT-PLUS	15	Yes	170	58.4	4	2	Prenatal diagnosis center	AMSS	Low-Risk	No	None	Live Birth	Normal	13679399
951	NIPT-PLUS	15	Yes	163	52.5	2	2	Prenatal diagnosis center	AMA	Low-Risk	No	None	Live Birth	Normal	14612590
952	NIPT-PLUS	17	Yes	168	52	4	3	Prenatal diagnosis center	Routine screening	CNV-Dup (22) (q11.21); size: 2.4 M	Yes	46,XN,Dup (15) (q13.3); size: 0.5 M	Live Birth	Normal	14435334
953	NIPT-PLUS	15	No	160	65.2	1	2	Partner hospital-3	AMA	Low-Risk	No	None	Live Birth	Normal	13323121
954	NIPT-PLUS	17	No	160	50	2	3	Prenatal diagnosis center	AMSS	Low-Risk	No	None	Live Birth	Normal	13468014
955	NIPT-PLUS	22	Yes	155	50	2		Prenatal diagnosis center	AMSS	Low-Risk	No	None	Live Birth	Normal	12231811
956	NIPT-PLUS	20	Yes	158	58	3	1	Partner hospital-2	AMSS	Low-Risk	No	None	Live Birth	Normal	13264200
957	NIPT-PLUS	20	No	160	50	3	3	Prenatal diagnosis center	AMA	Low-Risk	No	None	Live Birth	Normal	13058362
958	NIPT-PLUS	15	No	158	55	3	3	Partner hospital-1	AMSS	Low-Risk	No	None	Live Birth	Normal	13288646
959	NIPT-PLUS	21	No	167	72.2	2	2	Partner hospital-1	Routine screening	Low-Risk	No	None	Live Birth	Normal	14107994
960	NIPT-PLUS	18	No	165	60	5	6	Prenatal diagnosis center	Routine screening	Low-Risk	No	None	Live Birth	Normal	13076807
961	NIPT-PLUS	15	No	167	43	2	2	Prenatal diagnosis center	AMSS	Low-Risk	No	None	Live Birth	Normal	13778673
962	NIPT-PLUS	16	Yes	150	56	1	1	Prenatal diagnosis center	UA	Low-Risk	No	None	Live Birth	Normal	11691313
963	NIPT-PLUS	28	No	158	55.3	4	0	Partner hospital-1	AMSS	Low-Risk	No	None	Live Birth	Normal	12615317
964	NIPT-PLUS	13	No	162	53.6	2	1	Prenatal diagnosis center	AMSS	Low-Risk	No	None	Live Birth	Normal	13811464
965	NIPT-PLUS	16	Yes	163	78	4	1	Partner hospital-1	AMA	Low-Risk	No	None	Live Birth	Normal	12993589
966	NIPT-PLUS	14	No	158	65	1	3	Prenatal diagnosis center	AMSS	Low-Risk	No	None	Live Birth	Normal	11125291
967	NIPT-PLUS	16	No	162	53.8	1	2	Partner hospital-4	AMSS	Low-Risk	No	None	Live Birth	Normal	13221800
968	NIPT-PLUS	17	No	160	55	3	4	Partner hospital-1	AMSS	Low-Risk	No	None	Live Birth	Normal	13264971
969	NIPT-PLUS	17	No	167	75	3	1	Prenatal diagnosis center	UA	Low-Risk	No	None	Live Birth	Normal	12437327
970	NIPT-PLUS	16	No	155	60	1	3	Partner hospital-1	Routine screening	Low-Risk	No	None	Live Birth	Normal	12493288
971	NIPT-PLUS	15	No	163	83	2	2	Prenatal diagnosis center	AMSS	Low-Risk	No	None	Live Birth	Normal	13470429
972	NIPT-PLUS	16	No	161	52.8	1	1	Prenatal diagnosis center	PFA	Low-Risk	No	None	Live Birth	Normal	13973901
973	NIPT-PLUS	30	No	158	60	2	2	Prenatal diagnosis center	AMSS	Low-Risk	No	None	Live Birth	Normal	14562436
974	NIPT-PLUS	15	No	163	55	4	1	Prenatal diagnosis center	Routine screening	Low-Risk	No	None	Live Birth	Normal	14478963
975	NIPT-PLUS	15	Yes	158	50	2	2	Prenatal diagnosis center	Routine screening	Low-Risk	No	None	Live Birth	Normal	12174490
976	NIPT-PLUS	17	No	158	57.9	1	2	Prenatal diagnosis center	AMSS	Low-Risk	No	None	Live Birth	Normal	13824451
977	NIPT-PLUS	28	No	160	55	3	1	Prenatal diagnosis center	AMSS	Low-Risk	No	None	Live Birth	Normal	12451738
978	NIPT-PLUS	16	No	164	44	1	1	Partner hospital-2	Routine screening	Low-Risk	No	None	Live Birth	Normal	14436497
979	NIPT-PLUS	12	No	158	58	4	3	Prenatal diagnosis center	AMSS	Low-Risk	No	None	Live Birth	Normal	11439397
980	NIPT-PLUS	21	Yes	172	65	2	1	Partner hospital-1	Routine screening	Low-Risk	No	None	Live Birth	Normal	13656526
981	NIPT-PLUS	15	Yes	170	60	4	3	Partner hospital-1	Routine screening	Low-Risk	No	None	Live Birth	Normal	13609634
982	NIPT-PLUS	27	No	158	53	3	2	Prenatal diagnosis center	Routine screening	45,X	Yes	46,XN	Live Birth	Normal	13609634
983	NIPT-PLUS	17	No	160	50.5	3	2	Partner hospital-1	AMA	Low-Risk	No	None	Live Birth	Normal	12415278
984	NIPT-PLUS	24	No	160	53	2	2	Prenatal diagnosis center	AMA	Low-Risk	No	None	Live Birth	Normal	12293163
985	NIPT-PLUS	12	Yes	160	61	3	2	Prenatal diagnosis center	AMSS	CNV-Dup (6) (q12); size: 3.4 M	Yes	46,XN,Dup (6) (q12); size: 3.44 M	TOP	NA	14587710
986	NIPT-PLUS	14	No	155	59.6	1	3	Partner hospital-1	AMA	Low-Risk	No	None	Live Birth	Normal	14509199
987	NIPT-PLUS	15	No	160	70	2	4	Partner hospital-1	AMA	Low-Risk	No	None	Live Birth	Normal	12153899
988	NIPT-PLUS	13	No	163	63	3	2	Partner hospital-1	AMA	Low-Risk	No	None	Live Birth	Normal	13046616
989	NIPT-PLUS	29	Yes	166	63	1	2	Partner hospital-1	Routine screening	Low-Risk	No	None	Live Birth	Normal	13788562
990	NIPT-PLUS	12	No	166	80	4	3	Prenatal diagnosis center	Routine screening	47,XXY	Yes	47,XXY	Live Birth	Normal	14509845
991	NIPT-PLUS	23	Yes	158	53	2	1	Prenatal diagnosis center	AMA	Low-Risk	No	None	Live Birth	Normal	12831317
992	NIPT-PLUS	16	No	160	65	4	3	Prenatal diagnosis center	AMA	Low-Risk	No	None	Live Birth	Normal	13017456
993	NIPT-PLUS	17	Yes	169	54	3	1	Prenatal diagnosis center	AMSS	Chr21high-risk	Yes	47,XN,+21	TOP	NA	14286988
994	NIPT-PLUS	20	Yes	168	45	3	1	Prenatal diagnosis center	Routine screening	Low-Risk	No	None	Live Birth	Normal	12802045
995	NIPT-PLUS	16	Yes	155	52.5	2	1	Prenatal diagnosis center	AMA	Low-Risk	No	None	Live Birth	Normal	14575926
996	NIPT-PLUS	15	Yes	162	56.6	1	1	Partner hospital-1	UA	Low-Risk	No	None	Live Birth	Normal	12207751
997	NIPT-PLUS	15	Yes	160	59	2	1	Prenatal diagnosis center	AMSS	Low-Risk	No	None	Live Birth	Normal	13570121
998	NIPT-PLUS	28	Yes	165	52	1	3	Prenatal diagnosis center	AMA	Low-Risk	No	None	Live Birth	Normal	12873231
999	NIPT-PLUS	16	Yes	170	58		2	Prenatal diagnosis center	Routine screening	Low-Risk	No	None	Live Birth	Normal	14610904
1000	NIPT-PLUS	21	Yes	162		3	1	Prenatal diagnosis center	AMSS	Low-Risk	No	None	Live Birth	Normal	12028195
1001	NIPT-PLUS	15	Yes	158	55	3	1	Prenatal diagnosis center	AMSS	Low-Risk	No	None	Live Birth	Normal	12829726
1002	NIPT-PLUS	29	No	161	56.6	2	2	Partner hospital-1	AMA	Low-Risk	No	None	Live Birth	Normal	13062966
1003	NIPT-PLUS	15	No	174	56	3	1	Prenatal diagnosis center	AMSS	Low-Risk	No	None	Live Birth	Normal	14506714
1004	NIPT-PLUS	16	Yes	160	56	3	3	Partner hospital-1	AMA	Low-Risk	No	None	Live Birth	Normal	14521181
1005	NIPT-PLUS	17	Yes	158	50	2	3	Prenatal diagnosis center	Twin pregnancy	Low-Risk	No	None	Live Birth	Normal	12537464
1006	NIPT-PLUS	20	Yes	160	43.9	2	1	Prenatal diagnosis center	AMA	Low-Risk	No	None	Live Birth	Normal	11272288
1007	NIPT-PLUS	24	Yes	165	49.4	2	1	Prenatal diagnosis center	UA	Low-Risk	No	None	Live Birth	Normal	11528553
1008	NIPT-PLUS	30	Yes	168	112	2	2	Partner hospital-2	AMA	Low-Risk	No	None	Live Birth	Normal	13792370
1009	NIPT-PLUS	30	Yes	158	65.7	2	2	Prenatal diagnosis center	AMSS	Low-Risk	No	None	Live Birth	Normal	12166621
1010	NIPT-PLUS	16	Yes	160	47	1	1	Prenatal diagnosis center	Routine screening	Low-Risk	No	None	Live Birth	Normal	14032715
1011	NIPT-PLUS	17	Yes	163	66	3	1	Partner hospital-1	AMA	Low-Risk	No	None	Live Birth	Normal	12751074
1012	NIPT-PLUS	30	Yes	155	52	2	1	Partner hospital-1	AMA	Low-Risk	No	None	Live Birth	Normal	13925418
1013	NIPT-PLUS	29	Yes	153	52.5	1	2	Partner hospital-3	AMSS	Low-Risk	No	None	Live Birth	Normal	13951868
1014	NIPT-PLUS	15	Yes	157	54	3	2	Partner hospital-1	Routine screening	Low-Risk	No	None	Live Birth	Normal	11619713
1015	NIPT-PLUS	15	Yes	163	44	4	1	Prenatal diagnosis center	AMA	Low-Risk	No	None	Live Birth	Normal	13893033
1016	NIPT-PLUS	19	Yes	170	60	3	2	Prenatal diagnosis center	AMA	Low-Risk	No	None	Live Birth	Normal	13893033
1017	NIPT-PLUS	16	Yes	172	50	1	1	Partner hospital-1	Routine screening	Low-Risk	No	None	Live Birth	Normal	13893033
1018	NIPT-PLUS	21	Yes	162	58	2	2	Partner hospital-4	Routine screening	Low-Risk	No	None	Live Birth	Normal	11448878
1019	NIPT-PLUS	16	No	156	78	1	3	Prenatal diagnosis center	AMA	Low-Risk	No	None	Live Birth	Normal	12706454
1020	NIPT-PLUS	12	Yes	160	38	1	1	Partner hospital-1	AMSS	Low-Risk	No	None	Live Birth	Normal	13576125
1021	NIPT-PLUS	24	Yes	160	46	4	2	Prenatal diagnosis center	IVF	Low-Risk	No	None	Live Birth	Normal	12617734
1022	NIPT-PLUS	15	Yes	163	60	1	5	Prenatal diagnosis center	Routine screening	Low-Risk	No	None	Live Birth	Normal	13213989
1023	NIPT-PLUS	24	Yes	161	58.9	2	1	Prenatal diagnosis center	AMA	Low-Risk	No	None	Live Birth	Normal	12286341
1024	NIPT-PLUS	15	Yes	160	55	2	3	Prenatal diagnosis center	Routine screening	Low-Risk	No	None	Live Birth	Normal	12633659
1025	NIPT-PLUS	15	Yes	158	62.5	1	1	Prenatal diagnosis center	AMA	Low-Risk	No	None	Live Birth	Normal	13841163
1026	NIPT-PLUS	15	Yes	160	47.5	2	2	Partner hospital-1	AMA	Low-Risk	No	None	Live Birth	Normal	13286970
1027	NIPT-PLUS	22	No	163	50	1	2	Prenatal diagnosis center	AMSS	Low-Risk	No	None	Live Birth	Normal	14500652
1028	NIPT-PLUS	26	Yes	158	55	3	4	Partner hospital-2	AMA	Low-Risk	No	None	Live Birth	Normal	13113810
1029	NIPT-PLUS	28	No	150	58	2	1	Partner hospital-1	AMA	Low-Risk	No	None	Live Birth	Normal	13915002
1030	NIPT-PLUS	13	Yes	162	53.5	1	2	Prenatal diagnosis center	Routine screening	Low-Risk	No	None	Live Birth	Normal	12394615
1031	NIPT-PLUS	17	Yes	164	60	4	2	Partner hospital-3	AMSS	Low-Risk	No	None	Live Birth	Normal	12309888
1032	NIPT-PLUS	16	No	161	51.3	2	4	Prenatal diagnosis center	IVF	Low-Risk	No	None	Live Birth	Normal	12919194
1033	NIPT-PLUS	17	Yes	162	69.3	4	1	Prenatal diagnosis center	AMA	Low-Risk	No	None	Live Birth	Normal	12117278
1034	NIPT-PLUS	16	No	158	51	1	3	Partner hospital-1	IVF	Low-Risk	No	None	Live Birth	Normal	10419943
1035	NIPT-PLUS	16	Yes	170	50.6	1	1	Prenatal diagnosis center	AMA	Low-Risk	No	None	Live Birth	Normal	13283327
1036	NIPT-PLUS	30	Yes	155	45	4	1	Prenatal diagnosis center	Routine screening	Low-Risk	No	None	Live Birth	Normal	10480235
1037	NIPT-PLUS	15	Yes	155	38	4	3	Prenatal diagnosis center	AMSS	Low-Risk	No	None	Live Birth	Normal	11061736
1038	NIPT-PLUS	15	No	162	76.7	1	2	Prenatal diagnosis center	AMSS	Low-Risk	No	None	Live Birth	Normal	10813732
1039	NIPT-PLUS	16	Yes	163	79	6	1	Prenatal diagnosis center	Routine screening	Low-Risk	No	None	Live Birth	Normal	13603024
1040	NIPT-PLUS	17	Yes	165	52.5	2	1	Partner hospital-6	UA	Low-Risk	No	None	Live Birth	Normal	12779002
1041	NIPT-PLUS	16	Yes	158	60	1	4	Prenatal diagnosis center	Routine screening	Low-Risk	No	None	Live Birth	Normal	13215695
1042	NIPT-PLUS	20	No	165	56	1	2	Partner hospital-1	AMA	Low-Risk	No	None	Live Birth	Normal	14316749
1043	NIPT-PLUS	20	Yes	170	48	3	2	Partner hospital-1	AMA	Low-Risk	No	None	Live Birth	Normal	14114746
1044	NIPT-PLUS	30	No	160	49.9	1	3	Prenatal diagnosis center	AMSS	Low-Risk	No	None	Live Birth	Normal	11167856
1045	NIPT-PLUS	26	No	159	73	2	1	Prenatal diagnosis center	Twin pregnancy	Low-Risk	No	None	Live Birth	Normal	10983015
1046	NIPT-PLUS	29	Yes	160	52	2	2	Partner hospital-1	AMA	Low-Risk	No	None	Live Birth	Normal	13716248
1047	NIPT-PLUS	14	No	170	62	2	3	Prenatal diagnosis center	IVF	Low-Risk	No	None	Live Birth	Normal	12374709
1048	NIPT-PLUS	15	No	172	60	1	1	Prenatal diagnosis center	Routine screening	Low-Risk	No	None	Live Birth	Normal	12188147
1049	NIPT-PLUS	16	Yes	160	65	1		Prenatal diagnosis center	AMSS	Low-Risk	No	None	Live Birth	Normal	14139275
1050	NIPT-PLUS	26	No	161	56	4	1	Prenatal diagnosis center	AMA	Low-Risk	No	None	Live Birth	Normal	14389360
1051	NIPT-PLUS	15	Yes	160	55	3	1	Prenatal diagnosis center	AMA	Low-Risk	No	None	Live Birth	Normal	13342632
1052	NIPT-PLUS	15	No	160	58	4	3	Prenatal diagnosis center	AMSS	Low-Risk	No	None	Live Birth	Normal	13369012
1053	NIPT-PLUS	15	Yes	158	76	3	1	Prenatal diagnosis center	AMA	RAAs-T8	Yes	46,XN	Live Birth	Normal	13973454
1054	NIPT-PLUS	14	Yes	162	64	1	2	Partner hospital-3	AMSS	Low-Risk	No	None	Live Birth	Normal	13106312
1055	NIPT-PLUS	30	Yes	163	54.6	2	4	Prenatal diagnosis center	Routine screening	Low-Risk	No	None	Live Birth	Normal	12518952
1056	NIPT-PLUS	14	Yes	160	48	1	5	Prenatal diagnosis center	Twin pregnancy	Low-Risk	No	None	Live Birth	Normal	13962311
1057	NIPT-PLUS	24	No	156	44	1	3	Partner hospital-2	Routine screening	Low-Risk	No	None	Live Birth	Normal	13153576
1058	NIPT-PLUS	15	Yes	158	64.5	3	2	Prenatal diagnosis center	IVF	Low-Risk	No	None	Live Birth	Normal	13007545
1059	NIPT-PLUS	12	No	168	50	2	2	Prenatal diagnosis center	AMA	Low-Risk	No	None	Live Birth	Normal	13110904
1060	NIPT-PLUS	15	Yes	150	68	6	1	Prenatal diagnosis center	AMSS	Low-Risk	No	None	Live Birth	Normal	10942079
1061	NIPT-PLUS	14	Yes	160	61	3	3	Prenatal diagnosis center	Routine screening	Low-Risk	No	None	Live Birth	Normal	13843152
1062	NIPT-PLUS	15	No	158	62	3	2	Prenatal diagnosis center	AMA	Low-Risk	No	None	Live Birth	Normal	13308327
1063	NIPT-PLUS	16	No	157	58	2	1	Prenatal diagnosis center	Routine screening	Low-Risk	No	None	Live Birth	Normal	12138071
1064	NIPT-PLUS	29	No	160	62.3	6	1	Prenatal diagnosis center	Routine screening	Low-Risk	No	None	Live Birth	Normal	13409010
1065	NIPT-PLUS	16	Yes	165	57	4	1	Partner hospital-1	AMA	Low-Risk	No	None	Live Birth	Normal	13449940
1066	NIPT-PLUS	15	No	150	57	1	2	Partner hospital-1	AMA	Low-Risk	No	None	Live Birth	Normal	10187450
1067	NIPT-PLUS	29	Yes	160	53	1	3	Partner hospital-1	Routine screening	Low-Risk	No	None	Live Birth	Normal	10643448
1068	NIPT-PLUS	16	No	167	53	3	2	Partner hospital-1	Routine screening	Low-Risk	No	None	Live Birth	Normal	13567115
1069	NIPT-PLUS	17	No	162	62	2	2	Prenatal diagnosis center	AMA	Low-Risk	No	None	Live Birth	Normal	12227369
1070	NIPT-PLUS	15	Yes	165	68.5	2	3	Partner hospital-3	Routine screening	Low-Risk	No	None	Live Birth	Normal	13255238
1071	NIPT-PLUS	14	No	158	52.4	1	1	Partner hospital-1	AMA	Low-Risk	No	None	Live Birth	Normal	13262224
1072	NIPT-PLUS	15	Yes	153	64	2	2	Prenatal diagnosis center	AMA	Low-Risk	No	None	Live Birth	Normal	13780309
1073	NIPT-PLUS	17	Yes	170	55	3	2	Prenatal diagnosis center	PFA	Low-Risk	No	None	Live Birth	Normal	13699571
1074	NIPT-PLUS	16	No	170	72.5	1	2	Prenatal diagnosis center	AMA	Low-Risk	No	None	Live Birth	Normal	14069527
1075	NIPT-PLUS	17	No	158	60	4	2	Prenatal diagnosis center	AMA	Low-Risk	No	None	Live Birth	Normal	12106057
1076	NIPT-PLUS	16	Yes	165	55	2	2	Partner hospital-1	AMA	Low-Risk	No	None	Live Birth	Normal	10441429
1077	NIPT-PLUS	15	No	158	67	1	1	Prenatal diagnosis center	AMSS	Low-Risk	No	None	Live Birth	Normal	12423060
1078	NIPT-PLUS	16	No	158	54	2	1	Partner hospital-1	Routine screening	Low-Risk	No	None	Live Birth	Normal	12996852
1079	NIPT-PLUS	27	No	160	60	5	3	Partner hospital-1	AMSS	Low-Risk	No	None	Live Birth	Normal	12776563
1080	NIPT-PLUS	28	Yes	164	65	1	3	Prenatal diagnosis center	AMA	Low-Risk	No	None	Live Birth	Normal	11847646
1081	NIPT-PLUS	16	No	160	62	5	1	Prenatal diagnosis center	Routine screening	Low-Risk	No	None	Live Birth	Normal	11353904
1082	NIPT-PLUS	15	No	158	88.8	2	4	Prenatal diagnosis center	AMA	Low-Risk	No	None	Live Birth	Normal	10362896
1083	NIPT-PLUS	15	No	167	53.6	7	4	Partner hospital-1	Routine screening	Low-Risk	No	None	Live Birth	Normal	11706960
1084	NIPT-PLUS	20	Yes	158	55	4	1	Partner hospital-3	AMA	CNV-Del(17)(q12q12);size: 1.45 M	Yes	46,XN	Live Birth	Normal	12728469
1085	NIPT-PLUS	24	Yes	158	57	1	1	Prenatal diagnosis center	AMSS	CNV-Dup(12)(q24.21q24.35);size: 8 M	Yes	46,XN	Live Birth	Normal	13351024
1086	NIPT-PLUS	14	No	162	60	3	2	Prenatal diagnosis center	Routine screening	Low-Risk	No	None	Live Birth	Normal	12608904
1087	NIPT-PLUS	14	Yes	158	63	2	2	Partner hospital-1	AMA	Low-Risk	No	None	Live Birth	Normal	14124835
1088	NIPT-PLUS	15	No	155	49.9	3	3	Prenatal diagnosis center	AMSS	Low-Risk	No	None	Live Birth	Normal	12663386
1089	NIPT-PLUS	14	Yes	158	57	2		Partner hospital-1	AMA	Low-Risk	No	None	Live Birth	Normal	11551375
1090	NIPT-PLUS	20	Yes	160	42.5	2	1	Prenatal diagnosis center	Routine screening	Low-Risk	No	None	Live Birth	Normal	11172307
1091	NIPT-PLUS	15	Yes	156	63	1	1	Prenatal diagnosis center	UA	Low-Risk	No	None	Live Birth	Normal	14225986
1092	NIPT-PLUS	15	No	162	54.5	1	2	Partner hospital-1	AMSS	CNV-Dup(12)(p13p11);size: 3 M	Yes	46,XN	Live Birth	Normal	13076441
1093	NIPT-PLUS	16	Yes	163	59	2	2	Prenatal diagnosis center	AMSS	Low-Risk	No	None	Live Birth	Normal	13892467
1094	NIPT-PLUS	14	No	163	66	5	4	Prenatal diagnosis center	AMSS	Low-Risk	No	None	Live Birth	Normal	14187080
1095	NIPT-PLUS	17	Yes	153	45.5	1	2	Prenatal diagnosis center	Twin pregnancy	Low-Risk	No	None	Live Birth	Normal	13362417
1096	NIPT-PLUS	21	No	160	63	3	2	Prenatal diagnosis center	AMSS	Low-Risk	No	None	Live Birth	Normal	12039132
1097	NIPT-PLUS	20	Yes	165	52	2	5	Partner hospital-1	AMSS	Low-Risk	No	None	Live Birth	Normal	12448750
1098	NIPT-PLUS	21	No	164	64	1	2	Prenatal diagnosis center	AMA	Low-Risk	No	None	Live Birth	Normal	14372281
1099	NIPT-PLUS	15	No	155	57	3	1	Prenatal diagnosis center	AMA	Low-Risk	No	None	Live Birth	Normal	12274796
1100	NIPT-PLUS	15	No	160	55.2	1	2	Prenatal diagnosis center	IVF	Low-Risk	No	None	Live Birth	Normal	13151849
1101	NIPT-PLUS	29	No	163	66.5	2	2	Prenatal diagnosis center	AMA	Low-Risk	No	None	Live Birth	Normal	13247190
1102	NIPT-PLUS	16	No	169	47.5	2	1	Prenatal diagnosis center	Routine screening	Low-Risk	No	None	Live Birth	Normal	12847426
1103	NIPT-PLUS	16	No	164	48	3	7	Prenatal diagnosis center	AMSS	Low-Risk	No	None	Live Birth	Normal	13284490
1104	NIPT-PLUS	16	No	161	45	2	1	Prenatal diagnosis center	AMA	Low-Risk	No	None	Live Birth	Normal	12656309
1105	NIPT-PLUS	14	Yes	159	51	2	2	Prenatal diagnosis center	UA	Low-Risk	No	None	Live Birth	Normal	10790991
1106	NIPT-PLUS	23	Yes	160	60	1	3	Partner hospital-1	Routine screening	Low-Risk	No	None	Live Birth	Normal	13135890
1107	NIPT-PLUS	16	Yes	150	48.2	1	2	Partner hospital-1	AMA	Low-Risk	No	None	Live Birth	Normal	11010035
1108	NIPT-PLUS	20	Yes	162			3	Prenatal diagnosis center	AMA	Low-Risk	No	None	Live Birth	Normal	13797240
1109	NIPT-PLUS	15	No	162	59.1	2	4	Prenatal diagnosis center	Routine screening	Low-Risk	No	None	Live Birth	Normal	13474512
1110	NIPT-PLUS	14	No	158	47	1	1	Partner hospital-1	AMSS	Low-Risk	No	None	Live Birth	Normal	13716743
1111	NIPT-PLUS	14	Yes	162	57	2	3	Prenatal diagnosis center	AMSS	Low-Risk	No	None	Live Birth	Normal	13879543
1112	NIPT-PLUS	14	Yes	160	49	1	1	Partner hospital-1	Routine screening	Low-Risk	No	None	Live Birth	Normal	13681891
1113	NIPT-PLUS	12	Yes	162	56.7	2	1	Partner hospital-1	Routine screening	Low-Risk	No	None	Live Birth	Normal	12946641
1114	NIPT-PLUS	16	No	170	57	3	3	Prenatal diagnosis center	AMA	Low-Risk	No	None	Live Birth	Normal	13033818
1115	NIPT-PLUS	16	Yes	170	52	3	3	Prenatal diagnosis center	AMA	Low-Risk	No	None	Live Birth	Normal	13064950
1116	NIPT-PLUS	16	Yes	167	64.8	1	2	Prenatal diagnosis center	AMSS	Low-Risk	No	None	Live Birth	Normal	14390260
1117	NIPT-PLUS	15	No	166	65	2	2	Prenatal diagnosis center	IVF	Low-Risk	No	None	Live Birth	Normal	14517885
1118	NIPT-PLUS	15	Yes	163	52	3	1	Partner hospital-1	AMA	Low-Risk	No	None	Live Birth	Normal	11465056
1119	NIPT-PLUS	16	No	166	44.1	2	3	Prenatal diagnosis center	Routine screening	Low-Risk	No	None	Live Birth	Normal	13964462
1120	NIPT-PLUS	14	Yes	160	56	2	3	Partner hospital-3	PFA	Low-Risk	No	None	Live Birth	Normal	11058648
1121	NIPT-PLUS	15	Yes	160	101	3	1	Partner hospital-1	AMSS	Low-Risk	No	None	Live Birth	Normal	11581317
1122	NIPT-PLUS	20	Yes	155	64	3	3	Partner hospital-1	Routine screening	Low-Risk	No	None	Live Birth	Normal	13427743
1123	NIPT-PLUS	15	Yes	165	56	1	2	Partner hospital-2	AMSS	Low-Risk	No	None	Live Birth	Normal	12507867
1124	NIPT-PLUS	16	Yes	172	55	2	2	Prenatal diagnosis center	AMSS	Low-Risk	No	None	Live Birth	Normal	13398610
1125	NIPT-PLUS	16	Yes	158	68	1	3	Prenatal diagnosis center	Routine screening	Low-Risk	No	None	Live Birth	Normal	11679290
1126	NIPT-PLUS	16	Yes	168	60.5	1	1	Prenatal diagnosis center	Routine screening	Low-Risk	No	None	Live Birth	Normal	11860685
1127	NIPT-PLUS	16	Yes	158	64	1	2	Prenatal diagnosis center	AMSS	Low-Risk	No	None	Live Birth	Normal	10503040
1128	NIPT-PLUS	16	Yes	168	52.5	1	2	Partner hospital-1	AMSS	Low-Risk	No	None	Live Birth	Normal	13233724
1129	NIPT-PLUS	15	No	165	50.9	1	1	Prenatal diagnosis center	AMA	Low-Risk	No	None	Live Birth	Normal	12734350
1130	NIPT-PLUS	15	No	162	51	2	2	Prenatal diagnosis center	AMSS	Low-Risk	No	None	Live Birth	Normal	13136737
1131	NIPT-PLUS	15	Yes	160	48	2	3	Prenatal diagnosis center	Routine screening	Low-Risk	No	None	Live Birth	Normal	12875736
1132	NIPT-PLUS	17	Yes	160	55.5	1	1	Partner hospital-1	IVF	Low-Risk	No	None	Live Birth	Normal	11351378
1133	NIPT-PLUS	19	Yes	155	50	1	1	Prenatal diagnosis center	AMA	Low-Risk	No	None	Live Birth	Normal	14410910
1134	NIPT-PLUS	24	No	161	75.5	1	1	Prenatal diagnosis center	Routine screening	Low-Risk	No	None	Live Birth	Normal	12203593
1135	NIPT-PLUS	16	Yes	160	47.9	1	2	Partner hospital-1	AMSS	Low-Risk	No	None	Live Birth	Normal	12189002
1136	NIPT-PLUS	16	Yes	160	54	5	3	Prenatal diagnosis center	Routine screening	Low-Risk	No	None	Live Birth	Normal	13261466
1137	NIPT-PLUS	15	No	158	62.5	5	2	Prenatal diagnosis center	Routine screening	Low-Risk	No	None	Live Birth	Normal	12591833
1138	NIPT-PLUS	15	Yes	165	71	2	1	Prenatal diagnosis center	AMSS	Low-Risk	No	None	Live Birth	Normal	10743525
1139	NIPT-PLUS	17	Yes	155	56.4	1	4	Partner hospital-1	AMSS	Low-Risk	No	None	Live Birth	Normal	12102804
1140	NIPT-PLUS	15	Yes	158	59.5	4	2	Prenatal diagnosis center	AMSS	Low-Risk	No	None	Live Birth	Normal	13050397
1141	NIPT-PLUS	22	No	150	62	2	4	Partner hospital-2	PFA	Low-Risk	No	None	Live Birth	Normal	12267700
1142	NIPT-PLUS	15	Yes	160	53.5	1	2	Prenatal diagnosis center	Routine screening	Low-Risk	No	None	Live Birth	Normal	13313128
1143	NIPT-PLUS	28	No	158	52	2	1	Partner hospital-1	AMSS	Low-Risk	No	None	Live Birth	Normal	12833009
1144	NIPT-PLUS	20	Yes	160	60	3	3	Prenatal diagnosis center	Routine screening	Low-Risk	No	None	Live Birth	Normal	11833121
1145	NIPT-PLUS	15	No	160	54	2	1	Prenatal diagnosis center	AMA	Low-Risk	No	None	Live Birth	Normal	12415558
1146	NIPT-PLUS	16	Yes	158	75	4	1	Prenatal diagnosis center	AMA	Low-Risk	No	None	Live Birth	Normal	13318033
1147	NIPT-PLUS	16	No	156	55	1	2	Prenatal diagnosis center	AMSS	Low-Risk	No	None	Live Birth	Normal	10582684
1148	NIPT-PLUS	26	No	162	57	3	3	Prenatal diagnosis center	AMA	Low-Risk	No	None	Live Birth	Normal	10886250
1149	NIPT-PLUS	26	No	160	52	3	1	Prenatal diagnosis center	AMSS	Low-Risk	No	None	Live Birth	Normal	10334340
1150	NIPT-PLUS	16	No	171	56	1	2	Prenatal diagnosis center	AMSS	CNV-Dup (1) (q31.3-q32.1); size: 4.9 M	Yes	46,XN,Dup (1) (q31.3-q32.1); size: 4.84 M	TOP	NA	10985955
1151	NIPT-PLUS	20	Yes	165	68.5	3	5	Prenatal diagnosis center	Routine screening	Low-Risk	No	None	Live Birth	Normal	10858607
1152	NIPT-PLUS	15	Yes	160	56	3	6	Partner hospital-1	PFA	Low-Risk	No	None	Live Birth	Normal	12764831
1153	NIPT-PLUS	17	No	155	67	2	4	Prenatal diagnosis center	Twin pregnancy	Low-Risk	No	None	Live Birth	Normal	13076134
1154	NIPT-PLUS	16	No	167	57.5	3	3	Prenatal diagnosis center	AMSS	Low-Risk	No	None	Live Birth	Normal	13424151
1155	NIPT-PLUS	15	Yes	157	68.5	1	1	Partner hospital-1	Routine screening	Low-Risk	No	None	Live Birth	Normal	13682940
1156	NIPT-PLUS	17	Yes	150		2	3	Prenatal diagnosis center	Routine screening	Low-Risk	No	None	Live Birth	Normal	12913743
1157	NIPT-PLUS	30	Yes	155	47	3	3	Prenatal diagnosis center	Twin pregnancy	Low-Risk	No	None	Live Birth	Normal	14632257
1158	NIPT-PLUS	15	No	150	42	3	2	Prenatal diagnosis center	AMA	Low-Risk	No	None	Live Birth	Normal	12164195
1159	NIPT-PLUS	14	Yes	167	52.5	2	1	Prenatal diagnosis center	AMSS	Low-Risk	No	None	Live Birth	Normal	13218312
1160	NIPT-PLUS	16	Yes	165	54	2	4	Prenatal diagnosis center	Routine screening	Low-Risk	No	None	Live Birth	Normal	12321868
1161	NIPT-PLUS	20	Yes	160	62	1	2	Prenatal diagnosis center	AMA	Low-Risk	No	None	Live Birth	Normal	13646074
1162	NIPT-PLUS	15	Yes	158	58.5	1	1	Prenatal diagnosis center	AMSS	Low-Risk	No	None	Live Birth	Normal	11843553
1163	NIPT-PLUS	26	Yes	158	65	3	1	Partner hospital-4	AMA	Low-Risk	No	None	Live Birth	Normal	10280081
1164	NIPT-PLUS	28	Yes	160	51	2	5	Prenatal diagnosis center	AMSS	Low-Risk	No	None	Live Birth	Normal	10707616
1165	NIPT-PLUS	16	No	165	61	2	5	Prenatal diagnosis center	Routine screening	Low-Risk	No	None	Live Birth	Normal	12118101
1166	NIPT-PLUS	16	Yes	163	62	4	1	Prenatal diagnosis center	PFA	Low-Risk	No	None	Live Birth	Normal	12008931
1167	NIPT-PLUS	17	Yes	170	56	2	1	Partner hospital-2	UA	Low-Risk	No	None	Live Birth	Normal	13120729
1168	NIPT-PLUS	21	Yes	163	48	1	4	Prenatal diagnosis center	AMSS	Low-Risk	No	None	Live Birth	Normal	13111801
1169	NIPT-PLUS	25	No	162	55	3	2	Partner hospital-4	AMSS	Low-Risk	No	None	Live Birth	Normal	14064514
1170	NIPT-PLUS	14	Yes	152	69	2	2	Prenatal diagnosis center	AMSS	Low-Risk	No	None	Live Birth	Normal	14642227
1171	NIPT-PLUS	23	Yes	163	56	2	3	Partner hospital-1	AMA	Low-Risk	No	None	Live Birth	Normal	12048823
1172	NIPT-PLUS	16	Yes	160	60	1	3	Prenatal diagnosis center	AMA	Low-Risk	No	None	Live Birth	Normal	12912350
1173	NIPT-PLUS	15	Yes	158	49.6	1	1	Prenatal diagnosis center	Routine screening	Low-Risk	No	None	Live Birth	Normal	13583716
1174	NIPT-PLUS	16	No	160	51		2	Partner hospital-2	AMA	Low-Risk	No	None	Live Birth	Normal	12540697
1175	NIPT-PLUS	15	Yes	158	73.5	2	3	Partner hospital-3	AMSS	Low-Risk	No	None	Live Birth	Normal	13435636
1176	NIPT-PLUS	14	Yes	158	71.5	1	3	Prenatal diagnosis center	AMSS	Low-Risk	No	None	Live Birth	Normal	13436132
1177	NIPT-PLUS	15	No	160	62	2	2	Prenatal diagnosis center	PFA	Low-Risk	No	None	Live Birth	Normal	14108887
1178	NIPT-PLUS	12	Yes	158	54	3	4	Prenatal diagnosis center	AMA	Low-Risk	No	None	Live Birth	Normal	12643949
1179	NIPT-PLUS	14	No	166	56	2	1	Partner hospital-1	AMA	Low-Risk	No	None	Live Birth	Normal	12627617
1180	NIPT-PLUS	16	No	162	54	2	1	Prenatal diagnosis center	AMSS	Low-Risk	No	None	Live Birth	Normal	14588829
1181	NIPT-PLUS	16	No	163	55.4	0	1	Prenatal diagnosis center	UA	Low-Risk	No	None	Live Birth	Normal	13080742
1182	NIPT-PLUS	16	Yes	164	49	1	2	Prenatal diagnosis center	AMSS	Low-Risk	No	None	Live Birth	Normal	11798202
1183	NIPT-PLUS	16	No	165		2	4	Prenatal diagnosis center	AMSS	Low-Risk	No	None	Live Birth	Normal	12454178
1184	NIPT-PLUS	17	Yes	165	54	5	2	Prenatal diagnosis center	IVF	Low-Risk	No	None	Live Birth	Normal	12174361
1185	NIPT-PLUS	12	Yes	160	52.5	6	1	Prenatal diagnosis center	AMA	Low-Risk	No	None	Live Birth	Normal	11503879
1186	NIPT-PLUS	14	No	166	41	1	1	Partner hospital-1	AMA	Low-Risk	No	None	Live Birth	Normal	14103385
1187	NIPT-PLUS	16	No	158	49.5	4	6	Partner hospital-6	AMSS	Low-Risk	No	None	Live Birth	Normal	12337858
1188	NIPT-PLUS	14	No	168	59.7	2	1	Prenatal diagnosis center	AMA	Low-Risk	No	None	Live Birth	Normal	11457861
1189	NIPT-PLUS	17	Yes	157	75	2	2	Prenatal diagnosis center	AMSS	Low-Risk	No	None	Live Birth	Normal	11458877
1190	NIPT-PLUS	16	No	161	56	2	1	Prenatal diagnosis center	Routine screening	Low-Risk	No	None	Live Birth	Normal	12136148
1191	NIPT-PLUS	15	No	160	53	4	2	Prenatal diagnosis center	PFA	Low-Risk	No	None	Live Birth	Normal	14482765
1192	NIPT-PLUS	16	No	164	47	4	3	Partner hospital-3	Twin pregnancy	Low-Risk	No	None	Live Birth	Normal	12079691
1193	NIPT-PLUS	16	Yes	167	60	2	2	Prenatal diagnosis center	AMSS	Low-Risk	No	None	Live Birth	Normal	13576481
1194	NIPT-PLUS	22	No	158	49	3	5	Partner hospital-1	AMSS	Low-Risk	No	None	Live Birth	Normal	12337678
1195	NIPT-PLUS	20	No	165	60	2	1	Prenatal diagnosis center	AMSS	Low-Risk	No	None	Live Birth	Normal	13221366
1196	NIPT-PLUS	17	No	165	75	1	2	Prenatal diagnosis center	AMA	Low-Risk	No	None	Live Birth	Normal	12301931
1197	NIPT-PLUS	15	No	161	67	4	1	Prenatal diagnosis center	Routine screening	Low-Risk	No	None	Live Birth	Normal	12421683
1198	NIPT-PLUS	17	No	160	55	1	3	Prenatal diagnosis center	Routine screening	Low-Risk	No	None	Live Birth	Normal	13469720
1199	NIPT-PLUS	16	No	150	52.8	2	4	Partner hospital-1	UA	Low-Risk	No	None	Live Birth	Normal	12188784
1200	NIPT-PLUS	19	Yes	168	57	2	1	Prenatal diagnosis center	PFA	Low-Risk	No	None	Live Birth	Normal	12322964
1201	NIPT-PLUS	29	No	154	52	3	2	Prenatal diagnosis center	Routine screening	Low-Risk	No	None	Live Birth	Normal	11293303
1202	NIPT-PLUS	16	No	160	65	4	1	Partner hospital-6	Routine screening	Low-Risk	No	None	Live Birth	Normal	12187974
1203	NIPT-PLUS	15	Yes	158	60	1	7	Prenatal diagnosis center	AMA	Low-Risk	No	None	Live Birth	Normal	10778004
1204	NIPT-PLUS	23	No	170	58	3	1	Prenatal diagnosis center	AMA	Low-Risk	No	None	Live Birth	Normal	14167755
1205	NIPT-PLUS	14	Yes	167	62.5	2	2	Prenatal diagnosis center	AMSS	Low-Risk	No	None	Live Birth	Normal	10327482
1206	NIPT-PLUS	15	Yes	163	67	2	2	Prenatal diagnosis center	Routine screening	Low-Risk	No	None	Live Birth	Normal	13555338
1207	NIPT-PLUS	16	No	160	86.5	1	1	Partner hospital-1	AMSS	Low-Risk	No	None	Live Birth	Normal	14721204
1208	NIPT-PLUS	20	No	158	90	2	2	Prenatal diagnosis center	AMA	Low-Risk	No	None	Live Birth	Normal	12946866
1209	NIPT-PLUS	15	No	150	65.9	0	1	Prenatal diagnosis center	AMSS	Low-Risk	No	None	Live Birth	Normal	13251949
1210	NIPT-PLUS	15	No	160	62.5	2	2	Partner hospital-3	Routine screening	Low-Risk	No	None	Live Birth	Normal	10509751
1211	NIPT-PLUS	15	Yes	160	51.4	2	5	Prenatal diagnosis center	Routine screening	Low-Risk	No	None	Live Birth	Normal	12284539
1212	NIPT-PLUS	17	Yes	163	48	2	4	Partner hospital-4	Routine screening	Low-Risk	No	None	Live Birth	Normal	11649865
1213	NIPT-PLUS	15	No	166	48.5	1	3	Partner hospital-3	Routine screening	Low-Risk	No	None	Live Birth	Normal	11110185
1214	NIPT-PLUS	15	Yes	158	60	1	1	Prenatal diagnosis center	AMA	Low-Risk	No	None	Live Birth	Normal	13424161
1215	NIPT-PLUS	22	Yes	163	58	3	2	Prenatal diagnosis center	Routine screening	Low-Risk	No	None	Live Birth	Normal	13242874
1216	NIPT-PLUS	17	Yes	156	64.5	3	3	Prenatal diagnosis center	UA	Low-Risk	No	None	Live Birth	Normal	11376857
1217	NIPT-PLUS	14	No	165	62	3	2	Prenatal diagnosis center	Routine screening	Low-Risk	No	None	Live Birth	Normal	12121086
1218	NIPT-PLUS	16	No	162	50	2	1	Prenatal diagnosis center	AMSS	Low-Risk	No	None	Live Birth	Normal	11856514
1219	NIPT-PLUS	15	Yes	164	50	7	1	Partner hospital-4	AMSS	Low-Risk	No	None	Live Birth	Normal	11756269
1220	NIPT-PLUS	15	No	170	69	2	1	Prenatal diagnosis center	PFA	Low-Risk	No	None	Live Birth	Normal	12364738
1221	NIPT-PLUS	21	No	160	56.3	2	1	Partner hospital-1	AMA	Low-Risk	No	None	Live Birth	Normal	12501598
1222	NIPT-PLUS	20	Yes	150	67	1	2	Prenatal diagnosis center	AMA	Low-Risk	No	None	Live Birth	Normal	10331891
1223	NIPT-PLUS	16	Yes	160	54	1	1	Partner hospital-2	AMSS	Low-Risk	No	None	Live Birth	Normal	14363272
1224	NIPT-PLUS	17	Yes	155	55	1	1	Partner hospital-1	AMA	Low-Risk	No	None	Live Birth	Normal	14051086
1225	NIPT-PLUS	21	Yes	167	78.9	2	1	Prenatal diagnosis center	IVF	Low-Risk	No	None	Live Birth	Normal	14365916
1226	NIPT-PLUS	17	No	164	67.8	2	3	Prenatal diagnosis center	UA	Low-Risk	No	None	Live Birth	Normal	11829861
1227	NIPT-PLUS	15	Yes	160	57	3	3	Partner hospital-1	Twin pregnancy	Low-Risk	No	None	Live Birth	Normal	14600878
1228	NIPT-PLUS	16	No	170	55	2	4	Partner hospital-1	AMSS	Low-Risk	No	None	Live Birth	Normal	12313327
1229	NIPT-PLUS	17	No	170	60	2	2	Prenatal diagnosis center	Routine screening	Low-Risk	No	None	Live Birth	Normal	13124354
1230	NIPT-PLUS	15	No	165	64	1	2	Prenatal diagnosis center	AMA	Low-Risk	No	None	Live Birth	Normal	13673559
1231	NIPT-PLUS	24	Yes	165	52	3	2	Prenatal diagnosis center	AMA	Low-Risk	No	None	Live Birth	Normal	11614784
1232	NIPT-PLUS	16	Yes	160	53	3	1	Partner hospital-1	Routine screening	Low-Risk	No	None	Live Birth	Normal	11463758
1233	NIPT-PLUS	16	No	162	70	3	3	Prenatal diagnosis center	Routine screening	Low-Risk	No	None	Live Birth	Normal	12329062
1234	NIPT-PLUS	16	No	164	60	1	4	Partner hospital-2	AMA	Low-Risk	No	None	Live Birth	Normal	11247734
1235	NIPT-PLUS	14	No	161	52	2	2	Prenatal diagnosis center	AMSS	Low-Risk	No	None	Live Birth	Normal	11996254
1236	NIPT-PLUS	17	No	156	63	3	1	Partner hospital-1	AMA	Low-Risk	No	None	Live Birth	Normal	11403189
1237	NIPT-PLUS	20	No	157	45.9	3	4	Prenatal diagnosis center	AMA	Low-Risk	No	None	Live Birth	Normal	12496087
1238	NIPT-PLUS	15	No	163	55.4	2	2	Partner hospital-1	Routine screening	Low-Risk	No	None	Live Birth	Normal	13080068
1239	NIPT-PLUS	13	Yes	162	62	1	2	Prenatal diagnosis center	Routine screening	Low-Risk	No	None	Live Birth	Normal	10792830
1240	NIPT-PLUS	13	No	168	48	2	2	Prenatal diagnosis center	Routine screening	Low-Risk	No	None	Live Birth	Normal	10754540
1241	NIPT-PLUS	18	No	158	70	4	3	Partner hospital-6	AMA	Low-Risk	No	None	Live Birth	Normal	12122532
1242	NIPT-PLUS	15	No	155	43	2	3	Prenatal diagnosis center	AMA	Low-Risk	No	None	Live Birth	Normal	12885176
1243	NIPT-PLUS	15	Yes	165	102	2	1	Partner hospital-1	AMSS	Low-Risk	No	None	Live Birth	Normal	13712702
1244	NIPT-PLUS	16	No	158	59	2	3	Partner hospital-1	Routine screening	Low-Risk	No	None	Live Birth	Normal	12685691
1245	NIPT-PLUS	16	No	160	60	4	3	Partner hospital-1	IVF	Low-Risk	No	None	Live Birth	Normal	14306761
1246	NIPT-PLUS	12	No	160	51	2	3	Partner hospital-3	AMA	Low-Risk	No	None	Live Birth	Normal	13570186
1247	NIPT-PLUS	13	Yes	168	83	4	2	Partner hospital-5	IVF	Low-Risk	No	None	Live Birth	Normal	12005394
1248	NIPT-PLUS	17	No	160	47.1	3	1	Partner hospital-2	AMSS	Low-Risk	No	None	Live Birth	Normal	14201241
1249	NIPT-PLUS	24	No	165	60	1	1	Partner hospital-1	Routine screening	Low-Risk	No	None	Live Birth	Normal	13357250
1250	NIPT-PLUS	20	No	164	63	2	2	Prenatal diagnosis center	AMA	Low-Risk	No	None	Live Birth	Normal	13769190
1251	NIPT-PLUS	17	No	162	45	2	2	Prenatal diagnosis center	Routine screening	Low-Risk	No	None	Live Birth	Normal	12980440
1252	NIPT-PLUS	21	Yes	160	58.4	2	4	Prenatal diagnosis center	AMSS	Low-Risk	No	None	Live Birth	Normal	11878214
1253	NIPT-PLUS	28	No	158	60	2	2	Prenatal diagnosis center	AMA	Low-Risk	No	None	Live Birth	Normal	14177099
1254	NIPT-PLUS	18	No	165	60	1	3	Prenatal diagnosis center	Routine screening	Low-Risk	No	None	Live Birth	Normal	14177099
1255	NIPT-PLUS	12	Yes	160	60	6	2	Prenatal diagnosis center	Routine screening	Low-Risk	No	None	Live Birth	Normal	12140715
1256	NIPT-PLUS	20	Yes	162	71	1	2	Prenatal diagnosis center	PFA	Low-Risk	No	None	Live Birth	Normal	13155954
1257	NIPT-PLUS	15	Yes	157	52	6	5	Prenatal diagnosis center	Routine screening	Low-Risk	No	None	Live Birth	Normal	10996534
1258	NIPT-PLUS	15	No	165	59	3	1	Prenatal diagnosis center	Routine screening	Low-Risk	No	None	Live Birth	Normal	11088903
1259	NIPT-PLUS	15	Yes	158	51.8	1	1	Partner hospital-3	IVF	Low-Risk	No	None	Live Birth	Normal	14499653
1260	NIPT-PLUS	16	No	158	41	1	2	Prenatal diagnosis center	Routine screening	Low-Risk	No	None	Live Birth	Normal	13980034
1261	NIPT-PLUS	30	No	160	50	2	1	Partner hospital-1	Routine screening	Low-Risk	No	None	Live Birth	Normal	12433421
1262	NIPT-PLUS	14	Yes	150	64	1	1	Prenatal diagnosis center	AMSS	Low-Risk	No	None	Live Birth	Normal	12944592
1263	NIPT-PLUS	14	No	163	51	1	2	Prenatal diagnosis center	Routine screening	Low-Risk	No	None	Live Birth	Normal	12389727
1264	NIPT-PLUS	16	Yes	162	55	2	1	Partner hospital-1	AMA	Low-Risk	No	None	Live Birth	Normal	10653782
1265	NIPT-PLUS	15	Yes	160	53.5	2	4	Partner hospital-6	Routine screening	Low-Risk	No	None	Live Birth	Normal	12427686
1266	NIPT-PLUS	25	Yes	170	65	1	1	Prenatal diagnosis center	Routine screening	Low-Risk	No	None	Live Birth	Normal	14579738
1267	NIPT-PLUS	28	Yes	169	49	1	6	Partner hospital-1	IVF	Low-Risk	No	None	Live Birth	Normal	14104740
1268	NIPT-PLUS	17	No	165	64.5	5	4	Prenatal diagnosis center	Twin pregnancy	Low-Risk	No	None	Live Birth	Normal	12367959
1269	NIPT-PLUS	15	Yes	160	69	2	1	Partner hospital-1	AMSS	Low-Risk	No	None	Live Birth	Normal	12374451
1270	NIPT-PLUS	16	No	168	90	3	3	Partner hospital-1	AMA	Low-Risk	No	None	Live Birth	Normal	13565580
1271	NIPT-PLUS	15	No	160	47	2	2	Partner hospital-3	AMSS	Low-Risk	No	None	Live Birth	Normal	13106939
1272	NIPT-PLUS	18	Yes	160	57	5	4	Prenatal diagnosis center	AMSS	Low-Risk	No	None	Live Birth	Normal	14156434
1273	NIPT-PLUS	18	No	156	60	4	1	Partner hospital-1	Routine screening	Low-Risk	No	None	Live Birth	Normal	10916323
1274	NIPT-PLUS	16	No	153	62	1	2	Prenatal diagnosis center	AMSS	Low-Risk	No	None	Live Birth	Normal	11944680
1275	NIPT-PLUS	14	No	165	50	3	4	Partner hospital-6	AMA	Low-Risk	No	None	Live Birth	Normal	11387817
1276	NIPT-PLUS	16	Yes	156	49.3	3	2	Partner hospital-5	AMA	Low-Risk	No	None	Live Birth	Normal	13667262
1277	NIPT-PLUS	14	Yes	166	72	3	2	Partner hospital-1	AMA	Low-Risk	No	None	Live Birth	Normal	13192335
1278	NIPT-PLUS	15	No	160	40	5	1	Partner hospital-1	AMSS	Low-Risk	No	None	Live Birth	Normal	14161372
1279	NIPT-PLUS	15	No	152	55	1	3	Partner hospital-1	AMA	Low-Risk	No	None	Live Birth	Normal	12404058
1280	NIPT-PLUS	24	No	155	52	1	2	Prenatal diagnosis center	PFA	Low-Risk	No	None	Live Birth	Normal	12796203
1281	NIPT-PLUS	24	No	167	70	2	3	Partner hospital-1	Routine screening	Low-Risk	No	None	Live Birth	Normal	12289862
1282	NIPT-PLUS	16	Yes	158	50	2	2	Prenatal diagnosis center	AMSS	Low-Risk	No	None	Live Birth	Normal	12075015
1283	NIPT-PLUS	17	Yes	158	57	3	4	Partner hospital-1	Routine screening	Low-Risk	No	None	Live Birth	Normal	11743805
1284	NIPT-PLUS	22	No	168	55	4	4	Partner hospital-1	AMSS	Low-Risk	No	None	Live Birth	Normal	11520842
1285	NIPT-PLUS	12	No	160	61	2	2	Prenatal diagnosis center	AMSS	Low-Risk	No	None	Live Birth	Normal	11206989
1286	NIPT-PLUS	29	Yes	161	47.5	1	2	Partner hospital-5	AMA	Low-Risk	No	None	Live Birth	Normal	11502771
1287	NIPT-PLUS	20	Yes	164	60	1	1	Partner hospital-3	AMSS	Low-Risk	No	None	Live Birth	Normal	12740082
1288	NIPT-PLUS	14	No	167	66	3	1	Prenatal diagnosis center	AMSS	Low-Risk	No	None	Live Birth	Normal	13661429
1289	NIPT-PLUS	16	Yes	162	62.5	1	3	Prenatal diagnosis center	AMSS	Low-Risk	No	None	Live Birth	Normal	11341880
1290	NIPT-PLUS	19	Yes	160	60.1	2	1	Partner hospital-1	AMSS	Low-Risk	No	None	Live Birth	Normal	11445977
1291	NIPT-PLUS	19	No	158	42	1	1	Partner hospital-1	AMA	Low-Risk	No	None	Live Birth	Normal	12794124
1292	NIPT-PLUS	19	Yes		60	4	1	Prenatal diagnosis center	AMA	Low-Risk	No	None	Live Birth	Normal	12894035
1293	NIPT-PLUS	19	No	160	57	2	2	Prenatal diagnosis center	AMSS	Low-Risk	No	None	Live Birth	Normal	13438315
1294	NIPT-PLUS	14	No	165	59.5	1	3	Partner hospital-6	AMSS	Low-Risk	No	None	Live Birth	Normal	11618686
1295	NIPT-PLUS	30	Yes	150	65	2	1	Prenatal diagnosis center	AMSS	Low-Risk	No	None	Live Birth	Normal	10602895
1296	NIPT-PLUS	16	Yes	165	53	1	2	Partner hospital-1	AMA	Low-Risk	No	None	Live Birth	Normal	11159454
1297	NIPT-PLUS	28	Yes	165	74	2	3	Partner hospital-1	AMSS	45,X	Yes	46,XN	Live Birth	Normal	11293192
1298	NIPT-PLUS	30	Yes	161	56	4	1	Partner hospital-1	Routine screening	Low-Risk	No	None	Live Birth	Normal	10525939
1299	NIPT-PLUS	15	Yes	165	49	3	3	Partner hospital-1	AMSS	Low-Risk	No	None	Live Birth	Normal	12410253
1300	NIPT-PLUS	15	Yes	164	70	3	2	Partner hospital-1	Routine screening	Low-Risk	No	None	Live Birth	Normal	14088308
1301	NIPT-PLUS	16	No	170	54	2	3	Prenatal diagnosis center	Routine screening	Low-Risk	No	None	Live Birth	Normal	11528031
1302	NIPT-PLUS	15	Yes	153	71	3	1	Prenatal diagnosis center	AMSS	Low-Risk	No	None	Live Birth	Normal	13779723
1303	NIPT-PLUS	15	No	170	48.5	2	5	Prenatal diagnosis center	AMA	Low-Risk	No	None	Live Birth	Normal	14234752
1304	NIPT-PLUS	27	No	161	63	2	1	Prenatal diagnosis center	Routine screening	Low-Risk	No	None	Live Birth	Normal	13178884
1305	NIPT-PLUS	14	Yes	158	54.5	1	5	Prenatal diagnosis center	AMSS	Low-Risk	No	None	Live Birth	Normal	12600558
1306	NIPT-PLUS	16	No	160	70	2	2	Prenatal diagnosis center	Routine screening	Low-Risk	No	None	Live Birth	Normal	13016263
1307	NIPT-PLUS	17	Yes	163	59	1	2	Partner hospital-2	Routine screening	Low-Risk	No	None	Live Birth	Normal	12667743
1308	NIPT-PLUS	15	No	160	76.4	1	1	Partner hospital-1	AMSS	Low-Risk	No	None	Live Birth	Normal	11949567
1309	NIPT-PLUS	14	No	165	60	1	2	Prenatal diagnosis center	Twin pregnancy	Low-Risk	No	None	Live Birth	Normal	12767986
1310	NIPT-PLUS	15	No	160	47	2	3	Prenatal diagnosis center	Routine screening	Low-Risk	No	None	Live Birth	Normal	13746150
1311	NIPT-PLUS	16	Yes	160	58	1	3	Prenatal diagnosis center	Routine screening	Low-Risk	No	None	Live Birth	Normal	13239468
1312	NIPT-PLUS	16	Yes	164	58	1	2	Prenatal diagnosis center	Routine screening	Low-Risk	No	None	Live Birth	Normal	13352938
1313	NIPT-PLUS	17	Yes	170	53	2	5	Partner hospital-4	Routine screening	Low-Risk	No	None	Live Birth	Normal	11913871
1314	NIPT-PLUS	15	Yes	150	62	2	2	Prenatal diagnosis center	AMA	Low-Risk	No	None	Live Birth	Normal	13484644
1315	NIPT-PLUS	15	Yes	162	61	1	4	Prenatal diagnosis center	Routine screening	Low-Risk	No	None	Live Birth	Normal	12094671
1316	NIPT-PLUS	16	Yes	163	55	2	4	Prenatal diagnosis center	AMA	Low-Risk	No	None	Live Birth	Normal	12303166
1317	NIPT-PLUS	13	No	168	65.4	4	3	Partner hospital-1	Twin pregnancy	Low-Risk	No	None	Live Birth	Normal	12380005
1318	NIPT-PLUS	12	Yes	164	60	2	2	Prenatal diagnosis center	AMSS	Low-Risk	No	None	Live Birth	Normal	11955562
1319	NIPT-PLUS	15	Yes	170	50.1	1	3	Prenatal diagnosis center	AMA	Low-Risk	No	None	Live Birth	Normal	11642087
1320	NIPT-PLUS	20	No	158	65	2	3	Prenatal diagnosis center	AMA	Low-Risk	No	None	Live Birth	Normal	13083541
1321	NIPT-PLUS	15	Yes	169	55	3	2	Prenatal diagnosis center	AMA	Low-Risk	No	None	Live Birth	Normal	14391915
1322	NIPT-PLUS	16	Yes	162	50	1	4	Prenatal diagnosis center	AMSS	Low-Risk	No	None	Live Birth	Normal	12822172
1323	NIPT-PLUS	20	Yes	165	69	1	2	Prenatal diagnosis center	AMSS	Low-Risk	No	None	Live Birth	Normal	10824399
1324	NIPT-PLUS	14	Yes	158	71	3	3	Prenatal diagnosis center	AMA	Low-Risk	No	None	Live Birth	Normal	12106019
1325	NIPT-PLUS	27	Yes	162	58	2	1	Prenatal diagnosis center	AMA	Low-Risk	No	None	Live Birth	Normal	12887244
1326	NIPT-PLUS	15	Yes	163	59	3	1	Prenatal diagnosis center	AMSS	Low-Risk	No	None	Live Birth	Normal	13671812
1327	NIPT-PLUS	28	Yes	162	79	4	1	Prenatal diagnosis center	AMA	Low-Risk	No	None	Live Birth	Normal	13724677
1328	NIPT-PLUS	14	Yes	155	68	5	2	Prenatal diagnosis center	AMSS	Low-Risk	No	None	Live Birth	Normal	13146775
1329	NIPT-PLUS	13	Yes	164	63	1	3	Prenatal diagnosis center	Routine screening	Low-Risk	No	None	Live Birth	Normal	13725994
1330	NIPT-PLUS	23	No	153	63	2	2	Partner hospital-1	AMSS	Low-Risk	No	None	Live Birth	Normal	13066261
1331	NIPT-PLUS	15	Yes	162	70	1	1	Prenatal diagnosis center	AMSS	Low-Risk	No	None	Live Birth	Normal	13428432
1332	NIPT-PLUS	12	Yes	160	58	1	1	Prenatal diagnosis center	Routine screening	Low-Risk	No	None	Live Birth	Normal	13201931
1333	NIPT-PLUS	20	Yes	158	75	4	4	Partner hospital-1	UA	Low-Risk	No	None	Live Birth	Normal	13431698
1334	NIPT-PLUS	15	Yes	161	57	4	1	Partner hospital-1	AMA	Low-Risk	No	None	Live Birth	Normal	13520155
1335	NIPT-PLUS	15	Yes	163	65	3	1	Prenatal diagnosis center	AMA	Low-Risk	No	None	Live Birth	Normal	13887745
1336	NIPT-PLUS	15	Yes	158	56.2	1	1	Prenatal diagnosis center	AMSS	Low-Risk	No	None	Live Birth	Normal	13479923
1337	NIPT-PLUS	24	Yes	167	64	4	2	Partner hospital-4	Routine screening	Low-Risk	No	None	Live Birth	Normal	10953786
1338	NIPT-PLUS	18	No	160	62	1	2	Partner hospital-3	AMA	Low-Risk	No	None	Live Birth	Normal	11079657
1339	NIPT-PLUS	16	Yes	161	62	3	2	Prenatal diagnosis center	AMA	Low-Risk	No	None	Live Birth	Normal	14699826
1340	NIPT-PLUS	16	Yes	150	53	1	3	Partner hospital-4	Twin pregnancy	Low-Risk	No	None	Live Birth	Normal	13416414
1341	NIPT-PLUS	25	No		68.5	2	3	Prenatal diagnosis center	AMA	Low-Risk	No	None	Live Birth	Normal	14289238
1342	NIPT-PLUS	16	Yes	155	44.4	2	1	Partner hospital-1	AMSS	Low-Risk	No	None	Live Birth	Normal	13481449
1343	NIPT-PLUS	26	Yes	160	57.9	1	1	Partner hospital-3	AMSS	Low-Risk	No	None	Live Birth	Normal	13523925
1344	NIPT-PLUS	16	Yes	153	80	3	4	Prenatal diagnosis center	Routine screening	Low-Risk	No	None	Live Birth	Normal	14196403
1345	NIPT-PLUS	16	Yes	162	55	4	1	Prenatal diagnosis center	AMA	Low-Risk	No	None	Live Birth	Normal	13248329
1346	NIPT-PLUS	24	Yes	160	58.6	3	4	Partner hospital-3	AMA	Low-Risk	No	None	Live Birth	Normal	12529687
1347	NIPT-PLUS	16	Yes	158	48	3	2	Prenatal diagnosis center	AMA	Low-Risk	No	None	Live Birth	Normal	13289881
1348	NIPT-PLUS	23	Yes	160	65	2	3	Partner hospital-2	Routine screening	Low-Risk	No	None	Live Birth	Normal	12706210
1349	NIPT-PLUS	16	Yes	167	60	2	4	Prenatal diagnosis center	Routine screening	Low-Risk	No	None	Live Birth	Normal	13824736
1350	NIPT-PLUS	30	Yes	158	51.5	4	1	Prenatal diagnosis center	AMSS	Low-Risk	No	None	Live Birth	Normal	14291002
1351	NIPT-PLUS	17	Yes	160		2	3	Partner hospital-3	AMA	Low-Risk	No	None	Live Birth	Normal	12925209
1352	NIPT-PLUS	15	Yes	165	60	4	2	Partner hospital-3	Routine screening	Low-Risk	No	None	Live Birth	Normal	13945969
1353	NIPT-PLUS	24	Yes	163	63	1	4	Partner hospital-6	Routine screening	Low-Risk	No	None	Live Birth	Normal	14107412
1354	NIPT-PLUS	15	Yes	161	60	1	4	Prenatal diagnosis center	Routine screening	Low-Risk	No	None	Live Birth	Normal	14160698
1355	NIPT-PLUS	15	Yes	170	56.5	1	2	Prenatal diagnosis center	Routine screening	Low-Risk	No	None	Live Birth	Normal	14743176
1356	NIPT-PLUS	16	Yes	166	54	3	3	Partner hospital-1	IVF	Low-Risk	No	None	Live Birth	Normal	14150872
1357	NIPT-PLUS	17	Yes	156	60	3	1	Partner hospital-4	AMSS	Low-Risk	No	None	Live Birth	Normal	12346848
1358	NIPT-PLUS	24	Yes	149	84	2	4	Prenatal diagnosis center	Routine screening	Low-Risk	No	None	Live Birth	Normal	11614242
1359	NIPT-PLUS	17	Yes	165	60	3	2	Partner hospital-1	AMA	Low-Risk	No	None	Live Birth	Normal	12009609
1360	NIPT-PLUS	14	Yes	164	45.5	2	2	Prenatal diagnosis center	AMSS	Low-Risk	No	None	Live Birth	Normal	12275511
1361	NIPT-PLUS	15	Yes	165	60	1	2	Partner hospital-3	Routine screening	Low-Risk	No	None	Live Birth	Normal	13900240
1362	NIPT-PLUS	30	No	170	60	2	3	Prenatal diagnosis center	AMA	Low-Risk	No	None	Live Birth	Normal	12484367
1363	NIPT-PLUS	16	No	161	60	2	2	Prenatal diagnosis center	AMA	Low-Risk	No	None	Live Birth	Normal	11227571
1364	NIPT-PLUS	15	Yes	160	67.5	1	1	Partner hospital-1	AMA	Low-Risk	No	None	Live Birth	Normal	13187025
1365	NIPT-PLUS	17	Yes	164	59	4	1	Prenatal diagnosis center	AMA	Low-Risk	No	None	Live Birth	Normal	12595105
1366	NIPT-PLUS	15	Yes	163	63	1	1	Partner hospital-1	Routine screening	Low-Risk	No	None	Live Birth	Normal	11116325
1367	NIPT-PLUS	30	Yes	160	52	2	2	Prenatal diagnosis center	Routine screening	Low-Risk	No	None	Live Birth	Normal	11192677
1368	NIPT-PLUS	15	No	162	76	1	1	Prenatal diagnosis center	AMA	Low-Risk	No	None	Live Birth	Normal	14018199
1369	NIPT-PLUS	12	No	150	62	1	1	Prenatal diagnosis center	Routine screening	Low-Risk	No	None	Live Birth	Normal	14734983
1370	NIPT-PLUS	28	Yes	158	50	1	3	Partner hospital-5	Routine screening	Low-Risk	No	None	Live Birth	Normal	12991114
1371	NIPT-PLUS	15	No	170	52	2	5	Prenatal diagnosis center	AMA	Low-Risk	No	None	Live Birth	Normal	13460717
1372	NIPT-PLUS	15	No	163	55	1	2	Partner hospital-1	AMA	Low-Risk	No	None	Live Birth	Normal	13308235
1373	NIPT-PLUS	16	No	164	73.5	2	5	Prenatal diagnosis center	AMA	Low-Risk	No	None	Live Birth	Normal	14687592
1374	NIPT-PLUS	16	No	150	48.3	2	1	Prenatal diagnosis center	Routine screening	Low-Risk	No	None	Live Birth	Normal	13739142
1375	NIPT-PLUS	21	Yes	167	52	2	1	Partner hospital-1	AMSS	Low-Risk	No	None	Live Birth	Normal	14221231
1376	NIPT-PLUS	16	Yes	170	75	1	2	Prenatal diagnosis center	Twin pregnancy	Low-Risk	No	None	Live Birth	Normal	14207670
1377	NIPT-PLUS	16	No	158	54	4	4	Prenatal diagnosis center	Routine screening	Low-Risk	No	None	Live Birth	Normal	13143259
1378	NIPT-PLUS	17	Yes	152	50	2	2	Prenatal diagnosis center	Routine screening	Low-Risk	No	None	Live Birth	Normal	12987876
1379	NIPT-PLUS	15	No	170	46	3	3	Partner hospital-3	AMA	Low-Risk	No	None	Live Birth	Normal	14046400
1380	NIPT-PLUS	24	No	163	48	1	1	Partner hospital-1	AMA	Low-Risk	No	None	Live Birth	Normal	13496785
1381	NIPT-PLUS	15	Yes	158	48	2	2	Partner hospital-1	Routine screening	Low-Risk	No	None	Live Birth	Normal	12976694
1382	NIPT-PLUS	29	No	167	67	1	2	Prenatal diagnosis center	UA	Low-Risk	No	None	Live Birth	Normal	13223987
1383	NIPT-PLUS	16	Yes	155	51	2	3	Partner hospital-1	AMA	Low-Risk	No	None	Live Birth	Normal	13875368
1384	NIPT-PLUS	20	No	163	52.5	3	2	Prenatal diagnosis center	AMSS	Low-Risk	No	None	Live Birth	Normal	13620728
1385	NIPT-PLUS	20	No	163	55	3	1	Partner hospital-3	Routine screening	Low-Risk	No	None	Live Birth	Normal	13274878
1386	NIPT-PLUS	17	Yes	165	67.2	1	4	Partner hospital-1	AMSS	Low-Risk	No	None	Live Birth	Normal	13537282
1387	NIPT-PLUS	20	No	160	67.5	1	1	Prenatal diagnosis center	AMA	Low-Risk	No	None	Live Birth	Normal	13565045
1388	NIPT-PLUS	15	No	160	65	5	1	Prenatal diagnosis center	AMSS	Low-Risk	No	None	Live Birth	Normal	13478249
1389	NIPT-PLUS	23	Yes	172	55	3	2	Partner hospital-3	Routine screening	Low-Risk	No	None	Live Birth	Normal	13860451
1390	NIPT-PLUS	15	Yes	158	48	1	3	Prenatal diagnosis center	Routine screening	Low-Risk	No	None	Live Birth	Normal	14593279
1391	NIPT-PLUS	31	No	160	60.5	2	2	Partner hospital-1	AMA	Low-Risk	No	None	Live Birth	Normal	14688546
1392	NIPT-PLUS	30	Yes	163	62	2	2	Prenatal diagnosis center	AMA	Low-Risk	No	None	Live Birth	Normal	14663603
1393	NIPT-PLUS	15	No	158	49	2	2	Prenatal diagnosis center	AMA	Low-Risk	No	None	Live Birth	Normal	13886773
1394	NIPT-PLUS	16	No	159	50	1	4	Prenatal diagnosis center	AMA	Low-Risk	No	None	Live Birth	Normal	14383329
1395	NIPT-PLUS	16	Yes	156	60	3	1	Partner hospital-1	AMSS	Low-Risk	No	None	Live Birth	Normal	14554401
1396	NIPT-PLUS	15	No	160	65	6	4	Prenatal diagnosis center	AMSS	Low-Risk	No	None	Live Birth	Normal	13898090
1397	NIPT-PLUS	15	No	163	55	1	2	Prenatal diagnosis center	Routine screening	Low-Risk	No	None	Live Birth	Normal	12803860
1398	NIPT-PLUS	14	No	158	49	2	2	Partner hospital-4	AMA	Low-Risk	No	None	Live Birth	Normal	13458540
1399	NIPT-PLUS	21	Yes	160	55	4	2	Partner hospital-1	AMA	Low-Risk	No	None	Live Birth	Normal	12140773
1400	NIPT-PLUS	17	No	163	70	4	4	Partner hospital-1	AMA	Low-Risk	No	None	Live Birth	Normal	14392518
1401	NIPT-PLUS	16	No	167	45	3	2	Partner hospital-1	AMSS	Low-Risk	No	None	Live Birth	Normal	10860598
1402	NIPT-PLUS	17	No	158	60.45	1	1	Prenatal diagnosis center	IVF	Low-Risk	No	None	Live Birth	Normal	13704126
1403	NIPT-PLUS	20	No	159	65	1	3	Prenatal diagnosis center	Routine screening	Low-Risk	No	None	Live Birth	Normal	14664147
1404	NIPT-PLUS	14	No	160	69.5	1	2	Prenatal diagnosis center	AMSS	Low-Risk	No	None	Live Birth	Normal	13373833
1405	NIPT-PLUS	15	No	163	61	2	2	Partner hospital-4	AMA	Low-Risk	No	None	Live Birth	Normal	13522678
1406	NIPT-PLUS	20	No	158	62.5	2	3	Prenatal diagnosis center	IVF	Low-Risk	No	None	Live Birth	Normal	12711911
1407	NIPT-PLUS	15	No	165	57	2	1	Partner hospital-2	AMA	Low-Risk	No	None	Live Birth	Normal	12981859
1408	NIPT-PLUS	15	No	163	68	2	1	Prenatal diagnosis center	AMA	Low-Risk	No	None	Live Birth	Normal	13273317
1409	NIPT-PLUS	12	No	173	60	2	2	Prenatal diagnosis center	Routine screening	Low-Risk	No	None	Live Birth	Normal	13510965
1410	NIPT-PLUS	15	No	160	52	1	3	Prenatal diagnosis center	AMA	Low-Risk	No	None	Live Birth	Normal	14761932
1411	NIPT-PLUS	29	No	160	48	2	1	Prenatal diagnosis center	AMSS	Low-Risk	No	None	Live Birth	Normal	14270369
1412	NIPT-PLUS	15	Yes	170	80	3	1	Partner hospital-4	Routine screening	Low-Risk	No	None	Live Birth	Normal	14315214
1413	NIPT-PLUS	21	No	166	48	2	2	Partner hospital-1	AMA	Low-Risk	No	None	Live Birth	Normal	13570021
1414	NIPT-PLUS	15	Yes	164	76.3	2	5	Partner hospital-1	AMA	Low-Risk	No	None	Live Birth	Normal	12631452
1415	NIPT-PLUS	14	No	160	59	2	4	Prenatal diagnosis center	AMSS	Low-Risk	No	None	Live Birth	Normal	14288501
1416	NIPT-PLUS	16	Yes	160	59	1	1	Partner hospital-1	AMA	Low-Risk	No	None	Live Birth	Normal	14257534
1417	NIPT-PLUS	14	Yes	167	55	1	2	Partner hospital-1	Routine screening	Low-Risk	No	None	Live Birth	Normal	14445191
1418	NIPT-PLUS	15	No	160	57	2	3	Partner hospital-1	AMA	Low-Risk	No	None	Live Birth	Normal	13894140
1419	NIPT-PLUS	17	No	163	62	1	1	Prenatal diagnosis center	AMSS	Low-Risk	No	None	Live Birth	Normal	13727977
1420	NIPT-PLUS	15	No	163	75	4	2	Prenatal diagnosis center	AMA	Low-Risk	No	None	Live Birth	Normal	14248229
1421	NIPT-PLUS	17	No	149	51	1	1	Partner hospital-6	Routine screening	Low-Risk	No	None	Live Birth	Normal	13431007
1422	NIPT-PLUS	15	No	163	86.7	1	2	Partner hospital-1	AMA	Low-Risk	No	None	Live Birth	Normal	12115919
1423	NIPT-PLUS	17	No	160	57	2	2	Prenatal diagnosis center	Twin pregnancy	Low-Risk	No	None	Live Birth	Normal	12811336
1424	NIPT-PLUS	15	No	171	51.3	2	1	Prenatal diagnosis center	AMA	Low-Risk	No	None	Live Birth	Normal	11686897
1425	NIPT-PLUS	14	No	164	58	2	2	Partner hospital-1	Routine screening	Low-Risk	No	None	Live Birth	Normal	11123341
1426	NIPT-PLUS	15	No	156	68	4	2	Prenatal diagnosis center	AMSS	Low-Risk	No	None	Live Birth	Normal	13161498
1427	NIPT-PLUS	29	Yes	162	53	1	1	Prenatal diagnosis center	Routine screening	Low-Risk	No	None	Live Birth	Normal	12913374
1428	NIPT-PLUS	17	No	169	54	1		Prenatal diagnosis center	Routine screening	Low-Risk	No	None	Live Birth	Normal	14293497
1429	NIPT-PLUS	14	No	159	58	4	1	Partner hospital-1	AMA	Low-Risk	No	None	Live Birth	Normal	14608901
1430	NIPT-PLUS	15	No	150	50.9	3	4	Prenatal diagnosis center	AMA	Low-Risk	No	None	Live Birth	Normal	14301753
1431	NIPT-PLUS	14	No	163	57.9	4	1	Prenatal diagnosis center	AMSS	Low-Risk	No	None	Live Birth	Normal	13456506
1432	NIPT-PLUS	15	Yes	160	84	2	2	Partner hospital-1	AMA	Low-Risk	No	None	Live Birth	Normal	13270090
1433	NIPT-PLUS	17	Yes	162	80.3	2	1	Prenatal diagnosis center	AMA	Low-Risk	No	None	Live Birth	Normal	10454368
1434	NIPT-PLUS	17	No	160	51	1	2	Prenatal diagnosis center	Routine screening	Low-Risk	No	None	Live Birth	Normal	14082533
1435	NIPT-PLUS	12	No	167	67	4	4	Partner hospital-1	Routine screening	Low-Risk	No	None	Live Birth	Normal	10663445
1436	NIPT-PLUS	15	No	150	50	1	4	Prenatal diagnosis center	Twin pregnancy	Low-Risk	No	None	Live Birth	Normal	10313196
1437	NIPT-PLUS	17	No	162	69.8	1	1	Prenatal diagnosis center	Routine screening	Low-Risk	No	None	Live Birth	Normal	10771898
1438	NIPT-PLUS	17	Yes	160	59	3	4	Partner hospital-1	AMSS	Low-Risk	No	None	Live Birth	Normal	10765878
1439	NIPT-PLUS	17	No	163	56	5	1	Prenatal diagnosis center	AMSS	Low-Risk	No	None	Live Birth	Normal	11770057
1440	NIPT-PLUS	15	No	162	58	1	2	Prenatal diagnosis center	AMA	Low-Risk	No	None	Live Birth	Normal	13700830
1441	NIPT-PLUS	30	Yes	158	55	2	1	Prenatal diagnosis center	Routine screening	Low-Risk	No	None	Live Birth	Normal	13304042
1442	NIPT-PLUS	16	Yes	165	61	2	2	Prenatal diagnosis center	Routine screening	Low-Risk	No	None	Live Birth	Normal	13245971
1443	NIPT-PLUS	15	No	162	75.5	2	4	Partner hospital-5	AMSS	Low-Risk	No	None	Live Birth	Normal	13772617
1444	NIPT-PLUS	22	Yes	162	66	5	1	Partner hospital-4	AMA	Low-Risk	No	None	Live Birth	Normal	13909900
1445	NIPT-PLUS	16	No	160	74	1	3	Prenatal diagnosis center	Twin pregnancy	Low-Risk	No	None	Live Birth	Normal	10249929
1446	NIPT-PLUS	17	No	158	53	2	2	Prenatal diagnosis center	Routine screening	Low-Risk	No	None	Live Birth	Normal	14018665
1447	NIPT-PLUS	15	No	160	80	1	1	Prenatal diagnosis center	Routine screening	Low-Risk	No	None	Live Birth	Normal	13152002
1448	NIPT-PLUS	14	No	164	68.4	2	1	Partner hospital-5	IVF	Low-Risk	No	None	Live Birth	Normal	13225798
1449	NIPT-PLUS	15	No	160	76	4	2	Partner hospital-1	Routine screening	Low-Risk	No	None	Live Birth	Normal	14385230
1450	NIPT-PLUS	16	No	159	46.9	6	2	Prenatal diagnosis center	Routine screening	Low-Risk	No	None	Live Birth	Normal	10160402
1451	NIPT-PLUS	24	No	159	61	3	1	Partner hospital-1	AMA	Low-Risk	No	None	Live Birth	Normal	13720826
1452	NIPT-PLUS	14	Yes	162	46	1	2	Partner hospital-2	Routine screening	Low-Risk	No	None	Live Birth	Normal	13451825
1453	NIPT-PLUS	17	Yes	157	58	1	5	Prenatal diagnosis center	AMA	Low-Risk	No	None	Live Birth	Normal	14081594
1454	NIPT-PLUS	15	Yes	156	61	1	3	Partner hospital-6	Routine screening	Low-Risk	No	None	Live Birth	Normal	12431654
1455	NIPT-PLUS	17	No	158	84	2	2	Prenatal diagnosis center	AMSS	Low-Risk	No	None	Live Birth	Normal	14092493
1456	NIPT-PLUS	14	Yes	155	50	1	2	Prenatal diagnosis center	Twin pregnancy	Low-Risk	No	None	Live Birth	Normal	11775235
1457	NIPT-PLUS	16	Yes	160	60	3	3	Prenatal diagnosis center	AMSS	Low-Risk	No	None	Live Birth	Normal	12163407
1458	NIPT-PLUS	16	No	160	53	3	1	Prenatal diagnosis center	AMA	Low-Risk	No	None	Live Birth	Normal	12281091
1459	NIPT-PLUS	15	Yes	165	52	1	3	Partner hospital-3	AMA	Low-Risk	No	None	Live Birth	Normal	13060924
1460	NIPT-PLUS	27	No	174	65	2	4	Prenatal diagnosis center	Routine screening	Low-Risk	No	None	Live Birth	Normal	13750333
1461	NIPT-PLUS	16	Yes	163	52	3	1	Partner hospital-3	AMSS	Low-Risk	No	None	Live Birth	Normal	14504277
1462	NIPT-PLUS	16	Yes	168	48	2	1	Prenatal diagnosis center	AMA	Low-Risk	No	None	Live Birth	Normal	11613185
1463	NIPT-PLUS	15	No	160	57	2	2	Prenatal diagnosis center	AMA	Low-Risk	No	None	Live Birth	Normal	12008545
1464	NIPT-PLUS	24	Yes	170	68	1	4	Prenatal diagnosis center	Routine screening	Low-Risk	No	None	Live Birth	Normal	12690431
1465	NIPT-PLUS	15	Yes	172	52.5	2	2	Prenatal diagnosis center	AMA	Low-Risk	No	None	Live Birth	Normal	13324590
1466	NIPT-PLUS	24	Yes	166	54	3	3	Prenatal diagnosis center	IVF	Low-Risk	No	None	Live Birth	Normal	12667840
1467	NIPT-PLUS	17	Yes	168	50.5	1	6	Prenatal diagnosis center	Routine screening	Low-Risk	No	None	Live Birth	Normal	12984216
1468	NIPT-PLUS	16	No	165	57.5	1	3	Partner hospital-1	Routine screening	Low-Risk	No	None	Live Birth	Normal	10866986
1469	NIPT-PLUS	15	No	160	75	2	3	Prenatal diagnosis center	AMA	Low-Risk	No	None	Live Birth	Normal	14309984
1470	NIPT-PLUS	30	No	167	61	4	2	Partner hospital-2	UA	Low-Risk	No	None	Live Birth	Normal	13471745
1471	NIPT-PLUS	15	No	160	65	2	3	Partner hospital-1	AMSS	Low-Risk	No	None	Live Birth	Normal	14091399
1472	NIPT-PLUS	14	Yes	163	54.5	1	2	Prenatal diagnosis center	AMSS	Low-Risk	No	None	Live Birth	Normal	14708902
1473	NIPT-PLUS	30	Yes	156	61.6	3	2	Prenatal diagnosis center	Twin pregnancy	Low-Risk	No	None	Live Birth	Normal	13055270
1474	NIPT-PLUS	15	No	168	50	1	1	Partner hospital-1	AMSS	Low-Risk	No	None	Live Birth	Normal	14178402
1475	NIPT-PLUS	17	No	165	38	4	2	Prenatal diagnosis center	AMA	Low-Risk	No	None	Live Birth	Normal	12144076
1476	NIPT-PLUS	17	Yes		59	4	3	Prenatal diagnosis center	AMSS	Low-Risk	No	None	Live Birth	Normal	14267689
1477	NIPT-PLUS	14	Yes	158	51.6	2	2	Prenatal diagnosis center	Routine screening	Low-Risk	No	None	Live Birth	Normal	11824589
1478	NIPT-PLUS	26	No	165	52	1	5	Partner hospital-1	AMSS	Low-Risk	No	None	Live Birth	Normal	12441544
1479	NIPT-PLUS	16	No	158	53	2	1	Prenatal diagnosis center	IVF	Low-Risk	No	None	Live Birth	Normal	11754356
1480	NIPT-PLUS	16	Yes	160	51	3	3	Partner hospital-1	Routine screening	Low-Risk	No	None	Live Birth	Normal	13746293
1481	NIPT-PLUS	16	Yes	158	72.2	2	2	Prenatal diagnosis center	AMA	Low-Risk	No	None	Live Birth	Normal	12201196
1482	NIPT-PLUS	14	Yes	163	70	2	3	Prenatal diagnosis center	AMA	Low-Risk	No	None	Live Birth	Normal	11612453
1483	NIPT-PLUS	14	No	168	84	1		Prenatal diagnosis center	Routine screening	Low-Risk	No	None	Live Birth	Normal	14340156
1484	NIPT-PLUS	17	No	164	66	1	1	Prenatal diagnosis center	AMA	Low-Risk	No	None	Live Birth	Normal	13777058
1485	NIPT-PLUS	15	No	158	68	3	1	Prenatal diagnosis center	AMSS	Low-Risk	No	None	Live Birth	Normal	14068595
1486	NIPT-PLUS	15	Yes	160	52	2	3	Prenatal diagnosis center	Routine screening	Low-Risk	No	None	Live Birth	Normal	13466030
1487	NIPT-PLUS	21	Yes	163	64	1	4	Partner hospital-3	AMA	Low-Risk	No	None	Live Birth	Normal	13793858
1488	NIPT-PLUS	20	No	170	48	4	1	Prenatal diagnosis center	Routine screening	Low-Risk	No	None	Live Birth	Normal	13926943
1489	NIPT-PLUS	14	No	160	63	2	1	Partner hospital-2	AMA	Low-Risk	No	None	Live Birth	Normal	14606238
1490	NIPT-PLUS	23	No	162	60	2	2	Prenatal diagnosis center	AMA	Low-Risk	No	None	Live Birth	Normal	13554246
1491	NIPT-PLUS	16	Yes	163	48	2	1	Prenatal diagnosis center	AMA	Low-Risk	No	None	Live Birth	Normal	13143851
1492	NIPT-PLUS	17	Yes	160	73	4	2	Prenatal diagnosis center	AMA	Low-Risk	No	None	Live Birth	Normal	13400847
1493	NIPT-PLUS	20	No	160	62	2	2	Prenatal diagnosis center	AMA	Low-Risk	No	None	TOP	NA	13736510
1494	NIPT-PLUS	17	No	155	57	1	4	Prenatal diagnosis center	AMSS	Low-Risk	No	None	Live Birth	Normal	12547181
1495	NIPT-PLUS	20	No	165	56	1	2	Prenatal diagnosis center	AMA	Low-Risk	No	None	Live Birth	Normal	12410625
1496	NIPT-PLUS	13	No	166	67	2	1	Prenatal diagnosis center	Routine screening	Low-Risk	No	None	Live Birth	Normal	12644568
1497	NIPT-PLUS	17	No	165	59	3	2	Prenatal diagnosis center	AMA	Low-Risk	No	None	Live Birth	Normal	13219481
1498	NIPT-PLUS	16	No	164	67	2	1	Prenatal diagnosis center	AMA	Low-Risk	No	None	Live Birth	Normal	13337664
1499	NIPT-PLUS	15	No	162	50	3	2	Prenatal diagnosis center	AMA	Low-Risk	No	None	Live Birth	Normal	13277044
1500	NIPT-PLUS	22	No	160	46.5	3	2	Prenatal diagnosis center	Routine screening	Low-Risk	No	None	Live Birth	Normal	12224920
1501	NIPT-PLUS	15	No	160	53	2	2	Prenatal diagnosis center	AMSS	Low-Risk	No	None	Live Birth	Normal	11537535
1502	NIPT-PLUS	17	Yes	156	53	4	1	Prenatal diagnosis center	AMSS	Low-Risk	No	None	Live Birth	Normal	11958972
1503	NIPT-PLUS	17	Yes	162	52	3	3	Prenatal diagnosis center	AMSS	Low-Risk	No	None	Live Birth	Normal	13244754
1504	NIPT-PLUS	15	No	165	57.5	3	2	Prenatal diagnosis center	AMSS	Low-Risk	No	None	Live Birth	Normal	13077595
1505	NIPT-PLUS	15	Yes	163	42	1	5	Partner hospital-3	Routine screening	Low-Risk	No	None	Live Birth	Normal	13438861
1506	NIPT-PLUS	16	Yes	165	52.5	1	1	Partner hospital-1	Routine screening	Low-Risk	No	None	Live Birth	Normal	11422856
1507	NIPT-PLUS	15	Yes	160	60	2	0	Partner hospital-1	Routine screening	Low-Risk	No	None	Live Birth	Normal	12145417
1508	NIPT-PLUS	16	No	167	56	1	3	Prenatal diagnosis center	AMA	Low-Risk	No	None	Live Birth	Normal	13759622
1509	NIPT-PLUS	15	No	160	49	5	1	Prenatal diagnosis center	Routine screening	Low-Risk	No	None	Live Birth	Normal	13758273
1510	NIPT-PLUS	15	No	165	52	1	1	Prenatal diagnosis center	AMA	Low-Risk	No	None	Live Birth	Normal	13712758
1511	NIPT-PLUS	25	Yes	163	56	1	2	Partner hospital-1	PFA	Low-Risk	No	None	Live Birth	Normal	13933495
1512	NIPT-PLUS	15	Yes	163	55.5	2	4	Prenatal diagnosis center	Routine screening	Low-Risk	No	None	Live Birth	Normal	13818259
1513	NIPT-PLUS	16	No	162	49	5	2	Partner hospital-1	AMA	Low-Risk	No	None	Live Birth	Normal	13487055
1514	NIPT-PLUS	15	Yes	158	80	3	5	Prenatal diagnosis center	AMA	Low-Risk	No	None	Live Birth	Normal	10454302
1515	NIPT-PLUS	15	Yes	156	67	1	3	Partner hospital-1	Routine screening	Low-Risk	No	None	Live Birth	Normal	12677160
1516	NIPT-PLUS	16	No	165	47	3	4	Partner hospital-1	AMSS	Low-Risk	No	None	Live Birth	Normal	14551962
1517	NIPT-PLUS	15	No	160	50	3	2	Partner hospital-1	Routine screening	Low-Risk	No	None	Live Birth	Normal	14736009
1518	NIPT-PLUS	16	Yes		75	1	2	Prenatal diagnosis center	AMSS	Low-Risk	No	None	Live Birth	Normal	12872502
1519	NIPT-PLUS	24	Yes	162	57.5		2	Prenatal diagnosis center	Routine screening	Low-Risk	No	None	Live Birth	Normal	13496075
1520	NIPT-PLUS	22	Yes	165	64	1	1	Prenatal diagnosis center	Routine screening	Low-Risk	No	None	Live Birth	Normal	13931603
1521	NIPT-PLUS	15	No	163	81	3	6	Prenatal diagnosis center	Routine screening	Low-Risk	No	None	Live Birth	Normal	10344267
1522	NIPT-PLUS	12	No	158	57	3	2	Partner hospital-1	AMA	Low-Risk	No	None	Live Birth	Normal	12951761
1523	NIPT-PLUS	12	Yes	158	46	2	3	Prenatal diagnosis center	AMA	Low-Risk	No	None	Live Birth	Normal	14077725
1524	NIPT-PLUS	12	No	163	70	4	3	Prenatal diagnosis center	AMSS	Low-Risk	No	None	Live Birth	Normal	12194494
1525	NIPT-PLUS	17	Yes	163	64.5	1	1	Partner hospital-6	AMSS	Low-Risk	No	None	Live Birth	Normal	11883364
1526	NIPT-PLUS	15	No	159	54.5	2	6	Prenatal diagnosis center	Routine screening	Low-Risk	No	None	Live Birth	Normal	12278034
1527	NIPT-PLUS	15	No	156	44	2	4	Prenatal diagnosis center	AMSS	Low-Risk	No	None	Live Birth	Normal	12576644
1528	NIPT-PLUS	15	No	158	65	1	3	Prenatal diagnosis center	PFA	Low-Risk	No	None	Live Birth	Normal	11395871
1529	NIPT-PLUS	16	Yes	155	62	1	1	Prenatal diagnosis center	AMSS	Low-Risk	No	None	Live Birth	Normal	11954851
1530	NIPT-PLUS	14	No	160	47	4	2	Partner hospital-1	Twin pregnancy	Low-Risk	No	None	Live Birth	Normal	12056335
1531	NIPT-PLUS	15	Yes	162	52	1	1	Prenatal diagnosis center	AMSS	Low-Risk	No	None	Live Birth	Normal	11746392
1532	NIPT-PLUS	17	Yes	164	55	1	4	Prenatal diagnosis center	Routine screening	Low-Risk	No	None	Live Birth	Normal	12096520
1533	NIPT-PLUS	17	Yes	160	60.5	3	3	Prenatal diagnosis center	AMSS	Low-Risk	No	None	Live Birth	Normal	14760061
1534	NIPT-PLUS	22	No	158	49.2	1	3	Prenatal diagnosis center	Routine screening	Low-Risk	No	None	Live Birth	Normal	10649811
1535	NIPT-PLUS	22	No	168	55.5	3	3	Prenatal diagnosis center	UA	Low-Risk	No	None	Live Birth	Normal	12940723
1536	NIPT-PLUS	16	No		50	3	1	Partner hospital-1	AMA	Low-Risk	No	None	Live Birth	Normal	13303335
1537	NIPT-PLUS	28	Yes	165	57.7	3	1	Partner hospital-1	PFA	Low-Risk	No	None	Live Birth	Normal	13612493
1538	NIPT-PLUS	16	No	160	52.8	1	1	Partner hospital-1	Routine screening	Low-Risk	No	None	Live Birth	Normal	14585373
1539	NIPT-PLUS	15	Yes	160	51	2	3	Prenatal diagnosis center	AMSS	Low-Risk	No	None	Live Birth	Normal	11949817
1540	NIPT-PLUS	13	Yes	164	54	1	4	Prenatal diagnosis center	AMA	Low-Risk	No	None	Live Birth	Normal	14545989
1541	NIPT-PLUS	16	No	160	58	1	1	Partner hospital-4	Routine screening	Low-Risk	No	None	Live Birth	Normal	11586064
1542	NIPT-PLUS	15	Yes	166	52	2	1	Partner hospital-2	Routine screening	Low-Risk	No	None	Live Birth	Normal	10801920
1543	NIPT-PLUS	15	No	168	63	2	4	Prenatal diagnosis center	Routine screening	Low-Risk	No	None	Live Birth	Normal	13769571
1544	NIPT-PLUS	15	No	169	67.9	3	2	Partner hospital-1	AMA	Low-Risk	No	None	Live Birth	Normal	12771797
1545	NIPT-PLUS	17	Yes	165	45	1	5	Prenatal diagnosis center	AMSS	Low-Risk	No	None	Live Birth	Normal	13852807
1546	NIPT-PLUS	16	No	150	52.3	2	4	Prenatal diagnosis center	Routine screening	Low-Risk	No	None	Live Birth	Normal	11634522
1547	NIPT-PLUS	15	Yes	160	55	5	3	Prenatal diagnosis center	Twin pregnancy	Low-Risk	No	None	Live Birth	Normal	12732181
1548	NIPT-PLUS	14	Yes	163	55.8	2	1	Prenatal diagnosis center	AMA	Low-Risk	No	None	Live Birth	Normal	11819173
1549	NIPT-PLUS	14	No	162	50	4	2	Prenatal diagnosis center	AMA	Low-Risk	No	None	Live Birth	Normal	11622576
1550	NIPT-PLUS	26	Yes	160	68	1	2	Partner hospital-2	AMSS	Low-Risk	No	None	Live Birth	Normal	11643114
1551	NIPT-PLUS	16	Yes	158	57	2	1	Partner hospital-1	AMA	Low-Risk	No	None	Live Birth	Normal	12696471
1552	NIPT-PLUS	15	Yes	160	53	1	1	Prenatal diagnosis center	Routine screening	Low-Risk	No	None	Live Birth	Normal	13749459
1553	NIPT-PLUS	21	No	158	52.7	3	2	Prenatal diagnosis center	Routine screening	Low-Risk	No	None	Live Birth	Normal	13693891
1554	NIPT-PLUS	20	Yes	155	55	2	2	Partner hospital-1	Routine screening	Low-Risk	No	None	Live Birth	Normal	13101884
1555	NIPT-PLUS	15	Yes	160	89	4	2	Prenatal diagnosis center	Routine screening	Low-Risk	No	None	Live Birth	Normal	13229959
1556	NIPT-PLUS	17	No	158	54	2	2	Prenatal diagnosis center	AMSS	Low-Risk	No	None	Live Birth	Normal	13017133
1557	NIPT-PLUS	27	Yes	169	49	1	2	Prenatal diagnosis center	AMA	Low-Risk	No	None	Live Birth	Normal	12905536
1558	NIPT-PLUS	15	Yes	158	61	5	1	Prenatal diagnosis center	Routine screening	Low-Risk	No	None	Live Birth	Normal	12034612
1559	NIPT-PLUS	15	Yes	158	52	3	2	Prenatal diagnosis center	AMSS	Low-Risk	No	None	Live Birth	Normal	12383808
1560	NIPT-PLUS	16	Yes	155	62	2	4	Prenatal diagnosis center	Routine screening	Low-Risk	No	None	Live Birth	Normal	11490974
1561	NIPT-PLUS	17	No	160	56	1	3	Partner hospital-1	AMA	Low-Risk	No	None	Live Birth	Normal	12693218
1562	NIPT-PLUS	16	Yes	156	65	2	2	Prenatal diagnosis center	AMA	Low-Risk	No	None	Live Birth	Normal	12698530
1563	NIPT-PLUS	15	Yes	164	48.8	4	1	Prenatal diagnosis center	Routine screening	Low-Risk	No	None	Live Birth	Normal	11314690
1564	NIPT-PLUS	18	Yes	162	52.6	3	1	Partner hospital-1	AMA	Low-Risk	No	None	Live Birth	Normal	12291676
1565	NIPT-PLUS	15	No	163	57.6	2	5	Prenatal diagnosis center	AMSS	Low-Risk	No	None	Live Birth	Normal	10606289
1566	NIPT-PLUS	17	No	158	61	4	2	Prenatal diagnosis center	AMA	Low-Risk	No	None	Live Birth	Normal	12691012
1567	NIPT-PLUS	16	Yes	160	74	5	1	Prenatal diagnosis center	AMA	Low-Risk	No	None	Live Birth	Normal	12930447
1568	NIPT-PLUS	15	Yes	163	45	2	1	Partner hospital-1	AMSS	Low-Risk	No	None	Loss Follow-up	NA	11379774
1569	NIPT-PLUS	15	Yes	160	56.5	1	2	Partner hospital-5	Routine screening	Low-Risk	No	None	Live Birth	Normal	12191574
1570	NIPT-PLUS	14	No	168	77	4	1	Prenatal diagnosis center	Routine screening	Low-Risk	No	None	Live Birth	Normal	10187450
1571	NIPT-PLUS	23	No	155	49	1	3	Partner hospital-1	AMA	Low-Risk	No	None	Live Birth	Normal	12748534
1572	NIPT-PLUS	29	No	164	52	1	2	Prenatal diagnosis center	AMSS	Low-Risk	No	None	Live Birth	Normal	11469088
1573	NIPT-PLUS	17	Yes	164	55	1	2	Prenatal diagnosis center	AMA	Low-Risk	No	None	Live Birth	Normal	12472603
1574	NIPT-PLUS	16	Yes	155	44.5	3	3	Prenatal diagnosis center	AMSS	Low-Risk	No	None	Live Birth	Normal	13853620
1575	NIPT-PLUS	17	Yes	160	51	1	1	Prenatal diagnosis center	AMSS	Low-Risk	No	None	Live Birth	Normal	13615377
1576	NIPT-PLUS	14	Yes	170	58	5	3	Partner hospital-2	Routine screening	Low-Risk	No	None	Live Birth	Normal	14040176
1577	NIPT-PLUS	14	Yes	168	62.8	2	2	Prenatal diagnosis center	Routine screening	Low-Risk	No	None	Live Birth	Normal	11640096
1578	NIPT-PLUS	15	No		62	1	4	Partner hospital-2	AMSS	Low-Risk	No	None	Live Birth	Normal	10894676
1579	NIPT-PLUS	14	Yes	158	62	2	2	Partner hospital-3	AMA	Low-Risk	No	None	Live Birth	Normal	12326727
1580	NIPT-PLUS	19	No	166	51.8	2	2	Prenatal diagnosis center	AMSS	Low-Risk	No	None	Live Birth	Normal	11501905
1581	NIPT-PLUS	19	Yes	164	47	2	1	Prenatal diagnosis center	AMA	Low-Risk	No	None	Live Birth	Normal	12586315
1582	NIPT-PLUS	15	Yes	158	55	3	2	Partner hospital-1	AMA	Low-Risk	No	None	Live Birth	Normal	10949527
1583	NIPT-PLUS	15	No	160	55	1	5	Partner hospital-5	Routine screening	Low-Risk	No	None	Live Birth	Normal	11269741
1584	NIPT-PLUS	14	Yes	160	43	5	1	Prenatal diagnosis center	AMA	Low-Risk	No	None	Live Birth	Normal	13012512
1585	NIPT-PLUS	15	No	156	50	2	3	Prenatal diagnosis center	AMSS	Low-Risk	No	None	Live Birth	Normal	11003552
1586	NIPT-PLUS	17	Yes	162	60	1	2	Prenatal diagnosis center	AMA	Low-Risk	No	None	Live Birth	Normal	12489147
1587	NIPT-PLUS	13	Yes	157	50	1	1	Prenatal diagnosis center	IVF	Low-Risk	No	None	Live Birth	Normal	11899130
1588	NIPT-PLUS	30	Yes	150	53	1	2	Prenatal diagnosis center	AMSS	Low-Risk	No	None	Live Birth	Normal	11098970
1589	NIPT-PLUS	21	Yes	160	69.7	4	3	Prenatal diagnosis center	AMSS	Low-Risk	No	None	Live Birth	Normal	12419969
1590	NIPT-PLUS	29	No	168	73	1	1	Prenatal diagnosis center	AMSS	Low-Risk	No	None	Live Birth	Normal	12933433
1591	NIPT-PLUS	13	Yes	163	67.5	2	3	Prenatal diagnosis center	PFA	47,XXY	Yes	46,XN	Live Birth	Normal	12989343
1592	NIPT-PLUS	19	No	165	62	1	1	Prenatal diagnosis center	Routine screening	Low-Risk	No	None	Live Birth	Normal	10770516
1593	NIPT-PLUS	14	No	155	45	1	4	Prenatal diagnosis center	UA	Low-Risk	No	None	Live Birth	Normal	13522974
1594	NIPT-PLUS	24	Yes	160	48.5	1	1	Prenatal diagnosis center	Routine screening	Low-Risk	No	None	Live Birth	Normal	12605282
1595	NIPT-PLUS	16	Yes	158	56.4	1	4	Prenatal diagnosis center	AMA	Low-Risk	No	None	Live Birth	Normal	12648028
1596	NIPT-PLUS	29	Yes	165	55	2	2	Prenatal diagnosis center	Routine screening	Low-Risk	No	None	Live Birth	Normal	12314098
1597	NIPT-PLUS	30	Yes	158	56	1	1	Prenatal diagnosis center	Routine screening	Low-Risk	No	None	Live Birth	Normal	13007053
1598	NIPT-PLUS	29	Yes	165	68	3	3	Prenatal diagnosis center	Routine screening	Low-Risk	No	None	Live Birth	Normal	13651691
1599	NIPT-PLUS	26	Yes		65	1	1	Prenatal diagnosis center	Routine screening	Low-Risk	No	None	Live Birth	Normal	12898623
1600	NIPT-PLUS	16	Yes	165	57	4	1	Prenatal diagnosis center	AMSS	Low-Risk	No	None	Live Birth	Normal	11876285
1601	NIPT-PLUS	27	No	160	55	4	4	Prenatal diagnosis center	AMA	Low-Risk	No	None	Live Birth	Normal	13504185
1602	NIPT-PLUS	31	Yes	158	70	4	1	Partner hospital-5	Routine screening	Low-Risk	No	None	Live Birth	Normal	12873070
1603	NIPT-PLUS	22	Yes	168	47	2	1	Prenatal diagnosis center	AMA	Low-Risk	No	None	Live Birth	Normal	14340577
1604	NIPT-PLUS	15	No	160	55	5	5	Prenatal diagnosis center	AMA	Low-Risk	No	None	Live Birth	Normal	11720274
1605	NIPT-PLUS	22	No	157	58	3	2	Prenatal diagnosis center	AMA	Low-Risk	No	None	Live Birth	Normal	11858464
1606	NIPT-PLUS	29	Yes	158	48	4	4	Partner hospital-1	AMA	Low-Risk	No	None	Live Birth	Normal	11587385
1607	NIPT-PLUS	15	Yes	167	50	1	1	Prenatal diagnosis center	AMSS	Low-Risk	No	None	Live Birth	Normal	11723889
1608	NIPT-PLUS	15	Yes	167	61	1	2	Prenatal diagnosis center	AMA	Low-Risk	No	None	Live Birth	Normal	13012279
1609	NIPT-PLUS	14	Yes	158	54	1	3	Prenatal diagnosis center	IVF	Low-Risk	No	None	Live Birth	Normal	13710415
1610	NIPT-PLUS	16	Yes	165	58.2	4	5	Partner hospital-1	AMSS	Low-Risk	No	None	Live Birth	Normal	12252534
1611	NIPT-PLUS	17	Yes	161	48.2	3	3	Partner hospital-4	PFA	Low-Risk	No	None	Live Birth	Normal	11192153
1612	NIPT-PLUS	15	Yes	159	44	2	7	Prenatal diagnosis center	AMA	Low-Risk	No	None	Live Birth	Normal	14055804
1613	NIPT-PLUS	15	Yes		55	1	3	Prenatal diagnosis center	AMA	Low-Risk	No	None	Live Birth	Normal	12833187
1614	NIPT-PLUS	19	Yes	158	68	2	2	Partner hospital-1	AMA	Low-Risk	No	None	Live Birth	Normal	14434368
1615	NIPT-PLUS	15	Yes	165	77	2	4	Partner hospital-2	IVF	Low-Risk	No	None	Live Birth	Normal	12050257
1616	NIPT-PLUS	14	Yes	159	54	4	4	Prenatal diagnosis center	AMSS	Low-Risk	No	None	Live Birth	Normal	12993212
1617	NIPT-PLUS	15	Yes	160	44	2	2	Prenatal diagnosis center	IVF	Low-Risk	No	None	Live Birth	Normal	12927411
1618	NIPT-PLUS	14	No	153	66	3	1	Partner hospital-1	AMA	Low-Risk	No	None	Live Birth	Normal	12230169
1619	NIPT-PLUS	16	Yes	162	57.5	2	3	Prenatal diagnosis center	AMSS	Low-Risk	No	None	Live Birth	Normal	12348361
1620	NIPT-PLUS	16	Yes	158	64.5	4	3	Partner hospital-1	Twin pregnancy	Low-Risk	No	None	Live Birth	Normal	11816223
1621	NIPT-PLUS	17	Yes	167	60	2	1	Prenatal diagnosis center	AMSS	Low-Risk	No	None	Live Birth	Normal	10410806
1622	NIPT-PLUS	15	Yes	161	70	3	1	Partner hospital-1	AMSS	Low-Risk	No	None	Live Birth	Normal	11558463
1623	NIPT-PLUS	15	Yes	160	63	3	2	Partner hospital-1	AMA	Low-Risk	No	None	Live Birth	Normal	11524637
1624	NIPT-PLUS	17	Yes	154	62	4	2	Partner hospital-4	Routine screening	Low-Risk	No	None	Live Birth	Normal	12553603
1625	NIPT-PLUS	29	Yes	155	63	3	1	Prenatal diagnosis center	Routine screening	Low-Risk	No	None	Live Birth	Normal	13741341
1626	NIPT-PLUS	15	No	162	64	1	2	Prenatal diagnosis center	AMSS	Low-Risk	No	None	Live Birth	Normal	14754370
1627	NIPT-PLUS	16	Yes	159	65	3	1	Prenatal diagnosis center	AMA	Low-Risk	No	None	Live Birth	Normal	13948755
1628	NIPT-PLUS	15	Yes	165	61.5		1	Prenatal diagnosis center	AMA	Low-Risk	No	None	Live Birth	Normal	13009426
1629	NIPT-PLUS	15	Yes	160	54	1	3	Partner hospital-2	AMA	Low-Risk	No	None	Live Birth	Normal	11209680
1630	NIPT-PLUS	14	No	158	55.3	4	1	Prenatal diagnosis center	IVF	Low-Risk	No	None	Live Birth	Normal	12663680
1631	NIPT-PLUS	22	No	171	86.5	3	4	Partner hospital-1	Routine screening	Low-Risk	No	None	Live Birth	Normal	11883113
1632	NIPT-PLUS	30	No	160	45.6	3	1	Partner hospital-1	AMA	Low-Risk	No	None	Live Birth	Normal	12816282
1633	NIPT-PLUS	15	No	162	51	3	3	Prenatal diagnosis center	Routine screening	Low-Risk	No	None	Live Birth	Normal	11647361
1634	NIPT-PLUS	13	No	160	59.6	1	1	Prenatal diagnosis center	AMA	Low-Risk	No	None	Live Birth	Normal	10765886
1635	NIPT-PLUS	14	Yes	164	62	1	1	Partner hospital-1	AMA	Low-Risk	No	None	Live Birth	Normal	12261369
1636	NIPT-PLUS	16	No	163	72.5	3	1	Prenatal diagnosis center	AMA	Low-Risk	No	None	Live Birth	Normal	11411378
1637	NIPT-PLUS	16	Yes	158	62	5	2	Prenatal diagnosis center	AMSS	Low-Risk	No	None	Live Birth	Normal	13514014
1638	NIPT-PLUS	15	Yes	156	55	3	2	Prenatal diagnosis center	AMA	Low-Risk	No	None	Live Birth	Normal	12488107
1639	NIPT-PLUS	30	Yes	155	49.5	2	3	Prenatal diagnosis center	Routine screening	Low-Risk	No	None	Live Birth	Normal	13921346
1640	NIPT-PLUS	17	Yes	165	49	1	1	Partner hospital-1	IVF	Low-Risk	No	None	Live Birth	Normal	11833895
1641	NIPT-PLUS	17	Yes	168	56	2	3	Prenatal diagnosis center	Routine screening	Low-Risk	No	None	Live Birth	Normal	11442257
1642	NIPT-PLUS	17	Yes	164	55	4	1	Partner hospital-1	PFA	Low-Risk	No	None	Live Birth	Normal	11363706
1643	NIPT-PLUS	15	Yes	157	56	1	1	Prenatal diagnosis center	AMSS	Low-Risk	No	None	Live Birth	Normal	11719607
1644	NIPT-PLUS	17	Yes	158	44.6	4	2	Partner hospital-2	AMSS	Low-Risk	No	None	Live Birth	Normal	12539314
1645	NIPT-PLUS	16	No	158	75	2	1	Prenatal diagnosis center	Routine screening	Low-Risk	No	None	Live Birth	Normal	11993234
1646	NIPT-PLUS	15	No	153	60	5	2	Prenatal diagnosis center	AMA	Low-Risk	No	None	Live Birth	Normal	11017542
1647	NIPT-PLUS	15	Yes	168	53.5	2	3	Prenatal diagnosis center	AMA	Low-Risk	No	None	Live Birth	Normal	11797369
1648	NIPT-PLUS	16	No	156	65	2	3	Prenatal diagnosis center	AMA	Low-Risk	No	None	Live Birth	Normal	12773784
1649	NIPT-PLUS	13	Yes	165	66	2	3	Prenatal diagnosis center	AMSS	Low-Risk	No	None	Live Birth	Normal	10900938
1650	NIPT-PLUS	15	No	176	51	1	1	Partner hospital-1	Routine screening	Low-Risk	No	None	Live Birth	Normal	11449589
1651	NIPT-PLUS	16	No	165	56	4	5	Prenatal diagnosis center	AMA	Low-Risk	No	None	Live Birth	Normal	11200756
1652	NIPT-PLUS	18	Yes	167	56.1	3	1	Prenatal diagnosis center	AMSS	Low-Risk	No	None	Live Birth	Normal	14590506
1653	NIPT-PLUS	17	No	160	58	5	2	Prenatal diagnosis center	Routine screening	Low-Risk	No	None	Live Birth	Normal	12927062
1654	NIPT-PLUS	17	No	155	76	2	6	Partner hospital-1	AMSS	Low-Risk	No	None	Live Birth	Normal	10930388
1655	NIPT-PLUS	22	No	162	48	6	4	Partner hospital-1	AMA	Low-Risk	No	None	Live Birth	Normal	13482750
1656	NIPT-PLUS	16	Yes	170	64.4	4	2	Prenatal diagnosis center	Routine screening	Low-Risk	No	None	Live Birth	Normal	12884410
1657	NIPT-PLUS	16	Yes	155	57	2	4	Prenatal diagnosis center	AMSS	Low-Risk	No	None	Live Birth	Normal	12466598
1658	NIPT-PLUS	12	No	158	70	2	2	Prenatal diagnosis center	AMA	Low-Risk	No	None	Live Birth	Normal	14559715
1659	NIPT-PLUS	17	No	159	75	5	1	Prenatal diagnosis center	AMA	Low-Risk	No	None	Live Birth	Normal	11767850
1660	NIPT-PLUS	13	No	163	70	1	1	Prenatal diagnosis center	AMA	Low-Risk	No	None	Live Birth	Normal	14348436
1661	NIPT-PLUS	14	Yes	170	59.1	2	2	Partner hospital-4	AMA	Low-Risk	No	None	Live Birth	Normal	13146964
1662	NIPT-PLUS	15	No	163	61	2	4	Prenatal diagnosis center	AMSS	Low-Risk	No	None	Live Birth	Normal	11729515
1663	NIPT-PLUS	14	No	158	45	3	1	Partner hospital-2	UA	Low-Risk	No	None	Live Birth	Normal	12228226
1664	NIPT-PLUS	16	Yes	160	56	3	2	Prenatal diagnosis center	AMA	Low-Risk	No	None	Live Birth	Normal	13695329
1665	NIPT-PLUS	17	Yes	165	53	1	3	Partner hospital-3	IVF	Low-Risk	No	None	Live Birth	Normal	11018790
1666	NIPT-PLUS	15	No	158	56	2	1	Prenatal diagnosis center	AMA	Low-Risk	No	None	Live Birth	Normal	11164655
1667	NIPT-PLUS	22	No	163	47	4	2	Partner hospital-1	Routine screening	Low-Risk	No	None	Live Birth	Normal	12640761
1668	NIPT-PLUS	22	Yes	162	58	1	3	Partner hospital-1	Routine screening	Low-Risk	No	None	Live Birth	Normal	10411084
1669	NIPT-PLUS	15	Yes	163	59	2	2	Partner hospital-1	AMSS	Low-Risk	No	None	Live Birth	Normal	11670629
1670	NIPT-PLUS	13	No	168	58	2	2	Prenatal diagnosis center	Routine screening	Low-Risk	No	None	Live Birth	Normal	10576085
1671	NIPT-PLUS	20	No	165	54	2	1	Prenatal diagnosis center	Routine screening	Low-Risk	No	None	Live Birth	Normal	11393438
1672	NIPT-PLUS	16	No	165	55	2	1	Prenatal diagnosis center	Routine screening	Low-Risk	No	None	Live Birth	Normal	11214554
1673	NIPT-PLUS	16	Yes	159		2	2	Prenatal diagnosis center	Routine screening	Low-Risk	No	None	Live Birth	Normal	13524805
1674	NIPT-PLUS	14	No	159	65	2	1	Prenatal diagnosis center	Routine screening	Low-Risk	No	None	Live Birth	Normal	13830062
1675	NIPT-PLUS	16	Yes	160	60	1	1	Prenatal diagnosis center	Twin pregnancy	Low-Risk	No	None	Live Birth	Normal	13591202
1676	NIPT-PLUS	14	Yes	150	60.3	2	2	Prenatal diagnosis center	AMA	Low-Risk	No	None	Live Birth	Normal	11974987
1677	NIPT-PLUS	17	No	168	52	3	2	Prenatal diagnosis center	AMA	Low-Risk	No	None	Live Birth	Normal	12562060
1678	NIPT-PLUS	15	Yes	160	77	3	1	Prenatal diagnosis center	Routine screening	Low-Risk	No	None	Live Birth	Normal	12945785
1679	NIPT-PLUS	17	Yes	163	53	2	1	Partner hospital-1	UA	Low-Risk	No	None	Live Birth	Normal	14154188
1680	NIPT-PLUS	21	No	147	52	1	1	Prenatal diagnosis center	AMA	Low-Risk	No	None	Live Birth	Normal	13210555
1681	NIPT-PLUS	16	Yes	158	56	2	4	Prenatal diagnosis center	AMA	Low-Risk	No	None	Live Birth	Normal	12894527
1682	NIPT-PLUS	15	No	167	52	1	3	Partner hospital-1	Routine screening	Low-Risk	No	None	Live Birth	Normal	12797221
1683	NIPT-PLUS	21	No	165	52	4	2	Prenatal diagnosis center	AMA	Low-Risk	No	None	Live Birth	Normal	12104202
1684	NIPT-PLUS	17	No	163	56.5	1	2	Partner hospital-1	AMA	Low-Risk	No	None	Live Birth	Normal	10351384
1685	NIPT-PLUS	15	Yes	158	55	1	2	Prenatal diagnosis center	Routine screening	Low-Risk	No	None	Live Birth	Normal	13156818
1686	NIPT-PLUS	17	Yes	168	47.4	2	4	Partner hospital-1	Twin pregnancy	Low-Risk	No	None	Live Birth	Normal	10783127
1687	NIPT-PLUS	20	Yes	158	51	1	4	Prenatal diagnosis center	AMA	Low-Risk	No	None	Live Birth	Normal	12126798
1688	NIPT-PLUS	12	Yes	158	58	3	4	Prenatal diagnosis center	UA	Low-Risk	No	None	Live Birth	Normal	12819160
1689	NIPT-PLUS	29	Yes	163	67	1	3	Partner hospital-1	AMSS	Low-Risk	No	None	Live Birth	Normal	12113570
1690	NIPT-PLUS	15	Yes	168	59.5	2	1	Prenatal diagnosis center	Routine screening	Low-Risk	No	None	Live Birth	Normal	12287209
1691	NIPT-PLUS	12	Yes	164	78	2	4	Prenatal diagnosis center	AMA	Low-Risk	No	None	Live Birth	Normal	12629084
1692	NIPT-PLUS	23	No	167	65	4	4	Partner hospital-1	AMSS	Low-Risk	No	None	Live Birth	Normal	12021868
1693	NIPT-PLUS	17	Yes	158	50	3	5	Partner hospital-3	AMA	Low-Risk	No	None	Live Birth	Normal	11539339
1694	NIPT-PLUS	15	No	160	50	7	3	Prenatal diagnosis center	Routine screening	Low-Risk	No	None	Live Birth	Normal	12520052
1695	NIPT-PLUS	16	Yes	158	58	1	1	Partner hospital-1	AMA	Low-Risk	No	None	Live Birth	Normal	12369318
1696	NIPT-PLUS	17	Yes	164	75	1	4	Partner hospital-1	Routine screening	Low-Risk	No	None	Live Birth	Normal	12494618
1697	NIPT-PLUS	17	Yes	168	69.5	1	1	Prenatal diagnosis center	AMSS	Low-Risk	No	None	Live Birth	Normal	13329750
1698	NIPT-PLUS	15	Yes	158	46.5	2	1	Prenatal diagnosis center	AMSS	Low-Risk	No	None	Live Birth	Normal	12030579
1699	NIPT-PLUS	14	Yes	156	47	2	2	Partner hospital-1	AMSS	Low-Risk	No	None	Live Birth	Normal	13048014
1700	NIPT-PLUS	16	No	158	72	5	2	Prenatal diagnosis center	AMSS	Low-Risk	No	None	Live Birth	Normal	12478863
1701	NIPT-PLUS	20	No	172	72	1	2	Prenatal diagnosis center	AMA	Low-Risk	No	None	Live Birth	Normal	14423622
1702	NIPT-PLUS	14	No	159	60.5	2	5	Partner hospital-1	AMA	Low-Risk	No	None	Live Birth	Normal	13448621
1703	NIPT-PLUS	15	No	160		1	1	Prenatal diagnosis center	AMSS	Low-Risk	No	None	Live Birth	Normal	14609462
1704	NIPT-PLUS	15	No	165	64	3	1	Prenatal diagnosis center	Routine screening	Low-Risk	No	None	Live Birth	Normal	12712315
1705	NIPT-PLUS	15	No	158	87	2	1	Prenatal diagnosis center	AMA	Low-Risk	No	None	Live Birth	Normal	11459843
1706	NIPT-PLUS	15	No	167	96	1	2	Prenatal diagnosis center	AMA	Low-Risk	No	None	Live Birth	Normal	12208585
1707	NIPT-PLUS	14	No	153	50	4	1	Partner hospital-1	Routine screening	Low-Risk	No	None	Live Birth	Normal	12826726
1708	NIPT-PLUS	15	Yes		43	3	3	Prenatal diagnosis center	AMSS	Low-Risk	No	None	Live Birth	Normal	12968154
1709	NIPT-PLUS	24	No	152	49	1	2	Prenatal diagnosis center	Routine screening	Low-Risk	No	None	Live Birth	Normal	13469505
1710	NIPT-PLUS	27	No	165	63	1	1	Partner hospital-1	AMSS	Low-Risk	No	None	Live Birth	Normal	13355105
1711	NIPT-PLUS	17	Yes	150	72	1	2	Prenatal diagnosis center	Routine screening	Low-Risk	No	None	Live Birth	Normal	13017398
1712	NIPT-PLUS	15	Yes	160	85	1	1	Prenatal diagnosis center	Routine screening	Low-Risk	No	None	Live Birth	Normal	13643516
1713	NIPT-PLUS	16	Yes	163	50	1	3	Partner hospital-1	Twin pregnancy	Low-Risk	No	None	Live Birth	Normal	12503034
1714	NIPT-PLUS	16	No	160	56	1	2	Partner hospital-1	AMA	Low-Risk	No	None	Live Birth	Normal	13403693
1715	NIPT-PLUS	12	No	163	64	3	1	Partner hospital-1	Routine screening	Low-Risk	No	None	Live Birth	Normal	13780596
1716	NIPT-PLUS	15	No	158	48.3	1	2	Partner hospital-1	AMSS	Low-Risk	No	None	Live Birth	Normal	12691130
1717	NIPT-PLUS	17	No	164	68	2	2	Partner hospital-3	AMSS	Low-Risk	No	None	Live Birth	Normal	12319677
1718	NIPT-PLUS	17	Yes	170	75	1	2	Prenatal diagnosis center	AMA	Low-Risk	No	None	Live Birth	Normal	12159558
1719	NIPT-PLUS	15	No	158	68	3	2	Prenatal diagnosis center	IVF	Low-Risk	No	None	Live Birth	Normal	11390142
1720	NIPT-PLUS	15	No	166	47.8	3	2	Partner hospital-1	AMA	Low-Risk	No	None	Live Birth	Normal	11818885
1721	NIPT-PLUS	29	No	162	60	1	3	Partner hospital-4	UA	Low-Risk	No	None	Live Birth	Normal	12169058
1722	NIPT-PLUS	16	Yes	165	57	4	3	Partner hospital-1	AMA	Low-Risk	No	None	Live Birth	Normal	11576359
1723	NIPT-PLUS	14	No	158	56	3	2	Partner hospital-1	AMA	Low-Risk	No	None	Live Birth	Normal	13174764
1724	NIPT-PLUS	15	Yes	156	38	4	1	Prenatal diagnosis center	AMA	Low-Risk	No	None	Live Birth	Normal	12593165
1725	NIPT-PLUS	16	No	160	50	1	3	Prenatal diagnosis center	AMSS	Low-Risk	No	None	Live Birth	Normal	12578719
1726	NIPT-PLUS	16	Yes	160	63.8	2	2	Prenatal diagnosis center	AMA	Low-Risk	No	None	Live Birth	Normal	12163662
1727	NIPT-PLUS	24	No	165	52	1	1	Prenatal diagnosis center	AMA	Low-Risk	No	None	Live Birth	Normal	12313104
1728	NIPT-PLUS	17	No	162	52	3	2	Partner hospital-3	UA	Low-Risk	No	None	Live Birth	Normal	13822803
1729	NIPT-PLUS	16	No	158	50	2	4	Prenatal diagnosis center	AMA	Low-Risk	No	None	Live Birth	Normal	12632477
1730	NIPT-PLUS	16	No	155	55	2		Prenatal diagnosis center	AMA	Low-Risk	No	None	Live Birth	Normal	14628323
1731	NIPT-PLUS	29	No	155	67.5	3	2	Prenatal diagnosis center	AMA	Low-Risk	No	None	Live Birth	Normal	12317763
1732	NIPT-PLUS	21	No	167	75	2	2	Prenatal diagnosis center	AMA	Low-Risk	No	None	Live Birth	Normal	11456143
1733	NIPT-PLUS	21	No	167	69	3	4	Prenatal diagnosis center	Routine screening	Low-Risk	No	None	Live Birth	Normal	11373520
1734	NIPT-PLUS	20	Yes	158	49	4	1	Partner hospital-1	Twin pregnancy	Low-Risk	No	None	Live Birth	Normal	12298881
1735	NIPT-PLUS	15	No	169	70	1	3	Partner hospital-1	AMA	Low-Risk	No	None	Live Birth	Normal	13182153
1736	NIPT-PLUS	16	No	160	46.1	2	3	Prenatal diagnosis center	Routine screening	Low-Risk	No	None	Live Birth	Normal	11762060
[truncated: 3,502 more rows]
